# Supplementary material for: 1-(2-Benzoyl-1-phenyl­eth­yl)-4-[(2-hy­droxy-1-naphth­yl)methyl­idene­amino]-3-methyl-1H-1,2,4-triazole-5(4H)-thione
Source: Acta Crystallogr Sect E Struct Rep Online. 2011 Jan 8;67(Pt 2):o269. doi: 10.1107/S1600536810052979 (PMC3051504; doi:10.1107/S1600536810052979)
Supplement: Supplementary file 1 [file e-67-0o269-sup1.cif]

##############################################################################
###                                                                        ###
###        Electronic paper (Acta Crystallographica Section E)             ###
###                                                                        ###
##############################################################################
#                                                                            #
# This CIF contains the data in a paper accepted for publication in Acta     #
# Crystallographica Section E. It conforms to the requirements of Notes      #
# for Authors for Section E, and has been peer reviewed under the auspices   #
# of the IUCr Commission on Journals.                                        #
#                                                                            #
# Full details of the Crystallographic Information File format               #
# are given in the paper "The Crystallographic Information File (CIF):       #
# a New Standard Archive File for Crystallography" by S. R. Hall, F. H.      #
# Allen and I. D. Brown [Acta Cryst. (1991), A47, 655-685].                  #
#                                                                            #
# The current version of the core CIF dictionary is obtainable from          #
# ftp://ftp.iucr.org/pub/cif_core.dic. The current version number is 2.4.    #
#                                                                            #
# Software is freely available for graphical display of the structure(s) in  #
# this CIF.  For information consult the CIF home page http://www.iucr.org/  #
# cif/home.html                                                              #
#                                                                            #
# This file may be used for bona fide research purposes within the           #
# scientific community so long as proper attribution is given to the journal # 
# article from which it was obtained.                                        #
#                                                                            #
##############################################################################
                                             
data_global
_audit_creation_method     SHELXL-97
_journal_date_recd_electronic     2010-12-11
_journal_date_accepted     2010-12-17
_journal_name_full     'Acta Crystallographica, Section E'
_journal_year     2011
_journal_volume     67
_journal_issue      2
_journal_page_first     o269
_journal_page_last     o269
_journal_paper_category     QO
_journal_coeditor_code     CV5020
_publ_contact_author_name     'Dr. Zuo-bing Xiao'
_publ_contact_author_address
;
  School of Perfume and Aroma Technology,
  Shanghai Institute of Technology,
  Shanghai, 200235,
  People's Republic of China
;
_publ_contact_author_email     zhao_submit@yahoo.com.cn
_publ_contact_author_fax     ?
_publ_contact_author_phone     ?
_publ_section_title
;\
1-(2-Benzoyl-1-phenylethyl)-4-[(2-hydroxy-1-naphthyl)methylideneamino]-3-\
methyl-1<i>H</i>-1,2,4-triazole-5(4<i>H</i>)-thione
;
loop_
    _publ_author_name
    _publ_author_footnote
    _publ_author_address
    'Wei Wang' .
;
  School of Perfume and Aroma Technology,
  Shanghai Institute of Technology,
  Shanghai 200235,
  People's Republic of China
and
  School of Chemical Engineering,
  University of Science and Technology LiaoNing,
  Anshan 114051,
  People's Republic of China
;
    'Yan Gao' .
;
  School of Chemical Engineering,
  University of Science and Technology LiaoNing,
  Anshan 114051,
  People's Republic of China
;
    'Zuo-bing Xiao' .
;
  School of Perfume and Aroma Technology,
  Shanghai Institute of Technology,
  Shanghai 200235,
  People's Republic of China
;
    'Hong-guo Yao' .
;
  School of Chemical Engineering,
  University of Science and Technology LiaoNing,
  Anshan 114051,
  People's Republic of China
;
    'Jing-jing Zhang' .
;
  School of Chemical Engineering,
  University of Science and Technology LiaoNing,
  Anshan 114051,
  People's Republic of China
;
data_I
_chemical_name_systematic
;
1-(2-Benzoyl-1-phenylethyl)-4-[(2-hydroxy-1-naphthyl)methylideneamino]-3-
methyl-1<i>H</i>-1,2,4-triazole-5(4<i>H</i>)-thione
;
_chemical_name_common     ?
_chemical_formula_moiety     'C29 H24 N4 O2 S'
_chemical_formula_sum     'C29 H24 N4 O2 S'
_chemical_formula_structural     ?
_chemical_formula_analytical     ?
_chemical_formula_iupac     'C29 H24 N4 O2 S'
_chemical_formula_weight     492.58
_chemical_melting_point     ?
_symmetry_cell_setting     monoclinic
_symmetry_space_group_name_H-M     'P 21/n '
_symmetry_space_group_name_Hall     '-P 2yn'
loop_
    _symmetry_equiv_pos_as_xyz
    'x, y, z'
    '-x+1/2, y+1/2, -z+1/2'
    '-x, -y, -z'
    'x-1/2, -y-1/2, z-1/2'
_cell_length_a     7.8192(16)
_cell_length_b     20.248(4)
_cell_length_c     15.360(3)
_cell_angle_alpha     90.00
_cell_angle_beta     94.69(3)
_cell_angle_gamma     90.00
_cell_volume     2423.7(8)
_cell_formula_units_Z     4
_cell_measurement_reflns_used     6032
_cell_measurement_theta_min     1.668
_cell_measurement_theta_max     27.866
_cell_measurement_temperature     153(2)
_exptl_crystal_description     prism
_exptl_crystal_colour     colourless
_exptl_crystal_size_max     0.18
_exptl_crystal_size_mid     0.16
_exptl_crystal_size_min     0.10
_exptl_crystal_density_diffrn     1.350
_exptl_crystal_density_meas     ?
_exptl_crystal_density_method     'not measured'
_exptl_crystal_F_000     1032
_exptl_absorpt_coefficient_mu     0.169
_exptl_absorpt_correction_type     multi-scan
_exptl_absorpt_process_details     '(CrystalClear; Rigaku/MSC, 2005)'
_exptl_absorpt_correction_T_min     0.9702
_exptl_absorpt_correction_T_max     0.9833
_exptl_special_details
;
;
_diffrn_ambient_temperature     153(2)
_diffrn_radiation_type     'Mo K\a'
_diffrn_radiation_wavelength     0.71073
_diffrn_radiation_source     'rotating anode'
_diffrn_radiation_monochromator     multilayer
_diffrn_measurement_device_type     'Rigaku Saturn CCD area-detector'
_diffrn_measurement_method     '\f and \w'
_diffrn_detector_area_resol_mean     7.31
_diffrn_reflns_number     23596
_diffrn_reflns_av_R_equivalents     0.0476
_diffrn_reflns_av_sigmaI/netI     0.0489
_diffrn_reflns_theta_min     1.67
_diffrn_reflns_theta_max     27.87
_diffrn_reflns_theta_full     27.87
_diffrn_measured_fraction_theta_max     0.993
_diffrn_measured_fraction_theta_full     0.993
_diffrn_reflns_limit_h_min     -10
_diffrn_reflns_limit_h_max     10
_diffrn_reflns_limit_k_min     -26
_diffrn_reflns_limit_k_max     26
_diffrn_reflns_limit_l_min     -17
_diffrn_reflns_limit_l_max     20
_diffrn_standards_number     0
_diffrn_standards_interval_count     0
_diffrn_standards_interval_time     0
_diffrn_standards_decay_%     0
loop_
    _diffrn_standard_refln_index_h
    _diffrn_standard_refln_index_k
    _diffrn_standard_refln_index_l
    ? ? ?
_refine_special_details
;
Refinement of <i>F</i>^2^ against ALL reflections. The weighted <i>R</i>-factor
<i>wR</i> and goodness of fit <i>S</i> are based on <i>F</i>^2^, conventional
<i>R</i>-factors <i>R</i> are based on <i>F</i>, with <i>F</i> set to zero for
negative <i>F</i>^2^. The threshold expression of <i>F</i>^2^ >
\s(<i>F</i>^2^) is used only for calculating <i>R</i>-factors(gt) <i>etc</i>.
and is not relevant to the choice of reflections for refinement.
<i>R</i>-factors based on <i>F</i>^2^ are statistically about twice as large
as those based on <i>F</i>, and <i>R</i>- factors based on ALL data will be
even larger.
;
_reflns_number_total     5746
_reflns_number_gt     4491
_reflns_threshold_expression     I>2\s(I)
_refine_ls_structure_factor_coef     Fsqd
_refine_ls_matrix_type     full
_refine_ls_R_factor_all     0.0732
_refine_ls_R_factor_gt     0.0542
_refine_ls_wR_factor_gt     0.1217
_refine_ls_wR_factor_ref     0.1274
_refine_ls_goodness_of_fit_ref     0.962
_refine_ls_restrained_S_all     0.962
_refine_ls_number_reflns     5746
_refine_ls_number_parameters     331
_refine_ls_number_restraints     3
_refine_ls_hydrogen_treatment     mixed
_refine_ls_weighting_scheme     calc
_refine_ls_weighting_details
                'w=1/[\s^2^(Fo^2^)+(0.06P)^2^+1.1394P] where P=(Fo^2^+2Fc^2^)/3'
_atom_sites_solution_hydrogens     geom
_atom_sites_solution_primary     direct
_atom_sites_solution_secondary     difmap
_refine_ls_shift/su_max     0.001
_refine_ls_shift/su_mean     0.000
_refine_diff_density_max     0.306
_refine_diff_density_min     -0.304
_refine_ls_extinction_method     'SHELXL97 (Sheldrick, 2008)'
_refine_ls_extinction_coef     0.0261(17)
_refine_ls_extinction_expression
                                  'Fc^*^=kFc[1+0.001xFc^2^\l^3^/sin(2\q)]^-1/4^'
loop_
    _atom_type_symbol
    _atom_type_description
    _atom_type_scat_dispersion_real
    _atom_type_scat_dispersion_imag
    _atom_type_scat_source
    C C 0.0033 0.0016
; International Tables
Vol. C, Tables 4.2.6.8 and 6.1.1.4
;
    H H 0.0000 0.0000
; International Tables
Vol. C, Tables 4.2.6.8 and 6.1.1.4
;
    N N 0.0061 0.0033
; International Tables
Vol. C, Tables 4.2.6.8 and 6.1.1.4
;
    O O 0.0106 0.0106
; International Tables
Vol. C, Tables 4.2.6.8 and 6.1.1.4
;
    S S 0.1246 0.1246
; International Tables
Vol. C, Tables 4.2.6.8 and 6.1.1.4
;
_computing_data_collection     'CrystalClear (Rigaku/MSC, 2005)'
_computing_cell_refinement     'CrystalClear (Rigaku/MSC, 2005)'
_computing_data_reduction     'CrystalClear (Rigaku/MSC, 2005)'
_computing_structure_solution     'SHELXS97 (Sheldrick, 2008)'
_computing_structure_refinement     'SHELXL97 (Sheldrick, 2008)'
_computing_molecular_graphics     'SHELXTL (Sheldrick, 2008)'
_computing_publication_material     'SHELXTL (Sheldrick, 2008)'
loop_
    _atom_site_type_symbol
    _atom_site_label
    _atom_site_fract_x
    _atom_site_fract_y
    _atom_site_fract_z
    _atom_site_U_iso_or_equiv
    _atom_site_adp_type
    _atom_site_calc_flag
    _atom_site_refinement_flags
    _atom_site_occupancy
    _atom_site_disorder_assembly
    _atom_site_disorder_group
    S S1 0.28857(5) 0.20831(2) -0.04504(3) 0.02895(15) Uani d . 1 . .
    O O1 0.77192(16) -0.01503(7) -0.07589(10) 0.0358(3) Uani d . 1 . .
    H H1 0.760(3) 0.0246(14) -0.0519(16) 0.071(9) Uiso d . 1 . .
    O O2 0.64680(17) 0.36195(7) -0.03561(8) 0.0396(4) Uani d . 1 . .
    N N1 0.61510(18) 0.09480(7) -0.04258(9) 0.0249(3) Uani d . 1 . .
    N N2 0.60991(17) 0.15359(7) 0.00352(9) 0.0210(3) Uani d . 1 . .
    N N3 0.55703(17) 0.24391(7) 0.06788(9) 0.0227(3) Uani d . 1 . .
    N N4 0.72369(17) 0.22717(7) 0.09686(9) 0.0249(3) Uani d . 1 . .
    C C1 0.4776(2) 0.07206(9) -0.08296(11) 0.0246(4) Uani d . 1 . .
    H H1A 0.3737 0.0963 -0.0827 0.030 Uiso calc R 1 . .
    C C2 0.4795(2) 0.00970(8) -0.12901(11) 0.0237(4) Uani d . 1 . .
    C C3 0.3266(2) -0.01202(9) -0.17983(11) 0.0252(4) Uani d . 1 . .
    C C4 0.1714(2) 0.02452(9) -0.18680(12) 0.0288(4) Uani d . 1 . .
    H H4 0.1656 0.0655 -0.1570 0.035 Uiso calc R 1 . .
    C C5 0.0298(3) 0.00162(10) -0.23590(12) 0.0351(5) Uani d . 1 . .
    H H5 -0.0730 0.0269 -0.2393 0.042 Uiso calc R 1 . .
    C C6 0.0336(3) -0.05847(11) -0.28135(12) 0.0401(5) Uani d . 1 . .
    H H6 -0.0655 -0.0736 -0.3155 0.048 Uiso calc R 1 . .
    C C7 0.1806(3) -0.09494(10) -0.27597(12) 0.0374(5) Uani d . 1 . .
    H H7 0.1831 -0.1357 -0.3065 0.045 Uiso calc R 1 . .
    C C8 0.3299(2) -0.07301(9) -0.22563(11) 0.0310(4) Uani d . 1 . .
    C C9 0.4830(3) -0.11108(9) -0.21919(12) 0.0350(5) Uani d . 1 . .
    H H9 0.4860 -0.1515 -0.2505 0.042 Uiso calc R 1 . .
    C C10 0.6248(3) -0.09121(9) -0.16955(13) 0.0340(5) Uani d . 1 . .
    H H10 0.7247 -0.1181 -0.1654 0.041 Uiso calc R 1 . .
    C C11 0.6248(2) -0.03069(9) -0.12387(11) 0.0280(4) Uani d . 1 . .
    C C12 0.4817(2) 0.20104(8) 0.00885(11) 0.0218(4) Uani d . 1 . .
    C C13 0.7525(2) 0.17231(9) 0.05596(11) 0.0228(4) Uani d . 1 . .
    C C14 0.9162(2) 0.13542(9) 0.06260(12) 0.0287(4) Uani d . 1 . .
    H H14A 0.9996 0.1582 0.1032 0.043 Uiso calc R 1 . .
    H H14B 0.9607 0.1329 0.0049 0.043 Uiso calc R 1 . .
    H H14C 0.8968 0.0907 0.0841 0.043 Uiso calc R 1 . .
    C C15 0.4795(2) 0.30482(8) 0.09933(11) 0.0250(4) Uani d . 1 . .
    H H15 0.3971 0.3220 0.0515 0.030 Uiso calc R 1 . .
    C C16 0.3790(2) 0.29017(8) 0.17815(11) 0.0246(4) Uani d . 1 . .
    C C17 0.2021(2) 0.28203(9) 0.16602(12) 0.0304(4) Uani d . 1 . .
    H H17 0.1450 0.2880 0.1096 0.037 Uiso calc R 1 . .
    C C18 0.1083(2) 0.26531(10) 0.23552(13) 0.0343(5) Uani d . 1 . .
    H H18 -0.0125 0.2598 0.2264 0.041 Uiso calc R 1 . .
    C C19 0.1902(2) 0.25662(10) 0.31833(13) 0.0350(5) Uani d . 1 . .
    H H19 0.1264 0.2444 0.3658 0.042 Uiso calc R 1 . .
    C C20 0.3654(2) 0.26592(10) 0.33109(12) 0.0329(4) Uani d . 1 . .
    H H20 0.4217 0.2607 0.3878 0.039 Uiso calc R 1 . .
    C C21 0.4598(2) 0.28280(9) 0.26172(12) 0.0297(4) Uani d . 1 . .
    H H21 0.5802 0.2894 0.2713 0.036 Uiso calc R 1 . .
    C C22 0.6197(2) 0.35606(9) 0.11750(11) 0.0282(4) Uani d . 1 . .
    H H22A 0.5679 0.3971 0.1386 0.034 Uiso calc R 1 . .
    H H22B 0.7029 0.3396 0.1645 0.034 Uiso calc R 1 . .
    C C23 0.7142(2) 0.37200(9) 0.03791(12) 0.0292(4) Uani d . 1 . .
    C C24 0.8901(2) 0.39992(8) 0.05155(11) 0.0267(4) Uani d . 1 . .
    C C25 0.9478(2) 0.42988(9) 0.13012(12) 0.0313(4) Uani d . 1 . .
    H H25 0.8764 0.4305 0.1773 0.038 Uiso calc R 1 . .
    C C26 1.1086(2) 0.45870(10) 0.13988(12) 0.0343(5) Uani d . 1 . .
    H H26 1.1462 0.4801 0.1931 0.041 Uiso calc R 1 . .
    C C27 1.2149(2) 0.45643(10) 0.07221(13) 0.0339(4) Uani d . 1 . .
    H H27 1.3257 0.4760 0.0790 0.041 Uiso calc R 1 . .
    C C28 1.1596(2) 0.42573(10) -0.00498(13) 0.0356(5) Uani d . 1 . .
    H H28 1.2336 0.4235 -0.0509 0.043 Uiso calc R 1 . .
    C C29 0.9982(2) 0.39815(9) -0.01643(12) 0.0332(4) Uani d . 1 . .
    H H29 0.9606 0.3780 -0.0705 0.040 Uiso calc R 1 . .
loop_
    _atom_site_aniso_label
    _atom_site_aniso_U_11
    _atom_site_aniso_U_22
    _atom_site_aniso_U_33
    _atom_site_aniso_U_12
    _atom_site_aniso_U_13
    _atom_site_aniso_U_23
    S1 0.0224(3) 0.0312(3) 0.0323(3) 0.00355(18) -0.00375(19) -0.00608(19)
    O1 0.0287(8) 0.0362(8) 0.0423(8) 0.0057(6) 0.0020(6) -0.0040(7)
    O2 0.0469(8) 0.0435(9) 0.0273(8) -0.0095(7) -0.0036(6) 0.0027(6)
    N1 0.0272(8) 0.0238(8) 0.0241(8) 0.0011(6) 0.0048(6) -0.0021(6)
    N2 0.0205(7) 0.0225(7) 0.0203(7) 0.0015(6) 0.0026(6) -0.0005(5)
    N3 0.0197(7) 0.0238(7) 0.0241(8) 0.0012(6) -0.0013(6) -0.0012(6)
    N4 0.0200(7) 0.0269(8) 0.0273(8) 0.0017(6) -0.0018(6) 0.0015(6)
    C1 0.0253(9) 0.0251(9) 0.0238(9) 0.0022(7) 0.0037(7) 0.0000(7)
    C2 0.0283(9) 0.0220(8) 0.0216(9) 0.0004(7) 0.0065(7) 0.0022(7)
    C3 0.0316(10) 0.0252(9) 0.0194(9) -0.0038(7) 0.0069(7) 0.0012(7)
    C4 0.0320(10) 0.0292(9) 0.0253(9) -0.0031(8) 0.0025(8) 0.0015(7)
    C5 0.0347(11) 0.0413(11) 0.0284(10) -0.0054(9) -0.0017(8) 0.0047(8)
    C6 0.0463(13) 0.0472(13) 0.0260(10) -0.0173(10) -0.0031(9) 0.0020(9)
    C7 0.0547(13) 0.0327(11) 0.0252(10) -0.0127(10) 0.0052(9) -0.0018(8)
    C8 0.0441(12) 0.0273(9) 0.0228(9) -0.0063(8) 0.0094(8) 0.0015(7)
    C9 0.0551(13) 0.0219(9) 0.0298(10) 0.0003(9) 0.0151(9) -0.0016(7)
    C10 0.0409(11) 0.0252(9) 0.0374(11) 0.0073(8) 0.0121(9) 0.0006(8)
    C11 0.0316(10) 0.0273(9) 0.0260(9) 0.0021(8) 0.0088(8) 0.0034(7)
    C12 0.0206(9) 0.0230(8) 0.0222(9) -0.0010(7) 0.0037(7) -0.0003(7)
    C13 0.0207(8) 0.0256(9) 0.0223(9) -0.0023(7) 0.0019(7) 0.0033(7)
    C14 0.0220(9) 0.0307(10) 0.0332(10) 0.0021(8) 0.0010(7) 0.0031(8)
    C15 0.0257(9) 0.0224(9) 0.0265(9) 0.0034(7) 0.0005(7) -0.0020(7)
    C16 0.0276(9) 0.0201(8) 0.0260(9) 0.0029(7) 0.0012(7) -0.0030(7)
    C17 0.0287(10) 0.0328(10) 0.0291(10) 0.0024(8) -0.0015(8) -0.0029(8)
    C18 0.0266(10) 0.0385(11) 0.0383(11) 0.0007(8) 0.0059(8) -0.0059(9)
    C19 0.0383(11) 0.0366(11) 0.0312(11) -0.0004(9) 0.0103(9) -0.0065(8)
    C20 0.0379(11) 0.0353(11) 0.0252(10) 0.0014(9) 0.0016(8) -0.0040(8)
    C21 0.0287(10) 0.0304(10) 0.0297(10) 0.0011(8) 0.0003(8) -0.0050(8)
    C22 0.0321(10) 0.0252(9) 0.0270(10) -0.0006(8) 0.0005(8) -0.0038(7)
    C23 0.0381(11) 0.0226(9) 0.0263(10) 0.0009(8) -0.0002(8) 0.0015(7)
    C24 0.0332(10) 0.0199(8) 0.0271(9) 0.0015(7) 0.0038(8) 0.0015(7)
    C25 0.0342(10) 0.0316(10) 0.0284(10) 0.0008(8) 0.0055(8) -0.0037(8)
    C26 0.0354(11) 0.0331(10) 0.0342(11) -0.0013(9) 0.0008(8) -0.0050(8)
    C27 0.0309(10) 0.0299(10) 0.0417(11) 0.0006(8) 0.0064(8) 0.0041(8)
    C28 0.0388(11) 0.0369(11) 0.0328(11) 0.0050(9) 0.0129(9) 0.0045(9)
    C29 0.0430(11) 0.0313(10) 0.0252(10) 0.0011(9) 0.0032(8) 0.0006(8)
_geom_special_details
;
All e.s.d.'s (except the e.s.d. in the dihedral angle between two l.s. planes)
are estimated using the full covariance matrix. The cell e.s.d.'s are taken
into account individually in the estimation of e.s.d.'s in distances, angles
and torsion angles; correlations between e.s.d.'s in cell parameters are only
used when they are defined by crystal symmetry. An approximate (isotropic)
treatment of cell e.s.d.'s is used for estimating e.s.d.'s involving l.s.
planes.
;
loop_
    _geom_bond_atom_site_label_1
    _geom_bond_atom_site_label_2
    _geom_bond_site_symmetry_2
    _geom_bond_distance
    _geom_bond_publ_flag
    S1 C12 . 1.6679(18) ?
    O1 C11 . 1.352(2) ?
    O1 H1 . 0.89(3) ?
    O2 C23 . 1.223(2) ?
    N1 C1 . 1.282(2) ?
    N1 N2 . 1.3873(19) ?
    N2 C13 . 1.374(2) ?
    N2 C12 . 1.396(2) ?
    N3 C12 . 1.355(2) ?
    N3 N4 . 1.3842(19) ?
    N3 C15 . 1.473(2) ?
    N4 C13 . 1.305(2) ?
    C1 C2 . 1.448(2) ?
    C1 H1A . 0.9500 ?
    C2 C11 . 1.397(2) ?
    C2 C3 . 1.442(2) ?
    C3 C4 . 1.418(2) ?
    C3 C8 . 1.423(2) ?
    C4 C5 . 1.369(3) ?
    C4 H4 . 0.9500 ?
    C5 C6 . 1.404(3) ?
    C5 H5 . 0.9500 ?
    C6 C7 . 1.363(3) ?
    C6 H6 . 0.9500 ?
    C7 C8 . 1.417(3) ?
    C7 H7 . 0.9500 ?
    C8 C9 . 1.421(3) ?
    C9 C10 . 1.354(3) ?
    C9 H9 . 0.9500 ?
    C10 C11 . 1.412(2) ?
    C10 H10 . 0.9500 ?
    C13 C14 . 1.478(2) ?
    C14 H14A . 0.9800 ?
    C14 H14B . 0.9800 ?
    C14 H14C . 0.9800 ?
    C15 C22 . 1.518(2) ?
    C15 C16 . 1.526(2) ?
    C15 H15 . 1.0000 ?
    C16 C17 . 1.390(2) ?
    C16 C21 . 1.392(3) ?
    C17 C18 . 1.386(3) ?
    C17 H17 . 0.9500 ?
    C18 C19 . 1.388(3) ?
    C18 H18 . 0.9500 ?
    C19 C20 . 1.380(3) ?
    C19 H19 . 0.9500 ?
    C20 C21 . 1.388(2) ?
    C20 H20 . 0.9500 ?
    C21 H21 . 0.9500 ?
    C22 C23 . 1.514(2) ?
    C22 H22A . 0.9900 ?
    C22 H22B . 0.9900 ?
    C23 C24 . 1.486(2) ?
    C24 C25 . 1.393(2) ?
    C24 C29 . 1.397(2) ?
    C25 C26 . 1.383(3) ?
    C25 H25 . 0.9500 ?
    C26 C27 . 1.384(3) ?
    C26 H26 . 0.9500 ?
    C27 C28 . 1.377(3) ?
    C27 H27 . 0.9500 ?
    C28 C29 . 1.378(3) ?
    C28 H28 . 0.9500 ?
    C29 H29 . 0.9500 ?
loop_
    _geom_contact_atom_site_label_1
    _geom_contact_atom_site_label_2
    _geom_contact_distance
    _geom_contact_site_symmetry_1
    _geom_contact_site_symmetry_2
    _geom_contact_publ_flag
    Cg1 Cg1 3.541(3) . 2_664 ?
    Cg2 Cg3 3.711(3) . 2_554 ?
loop_
    _geom_angle_atom_site_label_1
    _geom_angle_atom_site_label_2
    _geom_angle_atom_site_label_3
    _geom_angle_site_symmetry_1
    _geom_angle_site_symmetry_3
    _geom_angle
    _geom_angle_publ_flag
    C11 O1 H1 . . 109.0(16) ?
    C1 N1 N2 . . 119.78(14) ?
    C13 N2 N1 . . 118.65(13) ?
    C13 N2 C12 . . 109.15(14) ?
    N1 N2 C12 . . 132.19(14) ?
    C12 N3 N4 . . 113.88(14) ?
    C12 N3 C15 . . 125.99(14) ?
    N4 N3 C15 . . 120.09(13) ?
    C13 N4 N3 . . 104.41(13) ?
    N1 C1 C2 . . 120.53(16) ?
    N1 C1 H1A . . 119.7 ?
    C2 C1 H1A . . 119.7 ?
    C11 C2 C3 . . 119.12(16) ?
    C11 C2 C1 . . 121.57(16) ?
    C3 C2 C1 . . 119.30(15) ?
    C4 C3 C8 . . 117.74(16) ?
    C4 C3 C2 . . 123.25(16) ?
    C8 C3 C2 . . 119.01(16) ?
    C5 C4 C3 . . 120.92(18) ?
    C5 C4 H4 . . 119.5 ?
    C3 C4 H4 . . 119.5 ?
    C4 C5 C6 . . 121.22(19) ?
    C4 C5 H5 . . 119.4 ?
    C6 C5 H5 . . 119.4 ?
    C7 C6 C5 . . 119.41(19) ?
    C7 C6 H6 . . 120.3 ?
    C5 C6 H6 . . 120.3 ?
    C6 C7 C8 . . 121.07(19) ?
    C6 C7 H7 . . 119.5 ?
    C8 C7 H7 . . 119.5 ?
    C7 C8 C9 . . 121.31(18) ?
    C7 C8 C3 . . 119.64(18) ?
    C9 C8 C3 . . 119.05(17) ?
    C10 C9 C8 . . 121.64(18) ?
    C10 C9 H9 . . 119.2 ?
    C8 C9 H9 . . 119.2 ?
    C9 C10 C11 . . 120.27(18) ?
    C9 C10 H10 . . 119.9 ?
    C11 C10 H10 . . 119.9 ?
    O1 C11 C2 . . 123.05(17) ?
    O1 C11 C10 . . 116.08(16) ?
    C2 C11 C10 . . 120.87(17) ?
    N3 C12 N2 . . 101.83(14) ?
    N3 C12 S1 . . 127.02(13) ?
    N2 C12 S1 . . 131.07(13) ?
    N4 C13 N2 . . 110.67(15) ?
    N4 C13 C14 . . 125.43(16) ?
    N2 C13 C14 . . 123.88(16) ?
    C13 C14 H14A . . 109.5 ?
    C13 C14 H14B . . 109.5 ?
    H14A C14 H14B . . 109.5 ?
    C13 C14 H14C . . 109.5 ?
    H14A C14 H14C . . 109.5 ?
    H14B C14 H14C . . 109.5 ?
    N3 C15 C22 . . 108.79(13) ?
    N3 C15 C16 . . 110.50(14) ?
    C22 C15 C16 . . 113.46(14) ?
    N3 C15 H15 . . 108.0 ?
    C22 C15 H15 . . 108.0 ?
    C16 C15 H15 . . 108.0 ?
    C17 C16 C21 . . 118.86(16) ?
    C17 C16 C15 . . 119.23(15) ?
    C21 C16 C15 . . 121.88(16) ?
    C18 C17 C16 . . 120.61(17) ?
    C18 C17 H17 . . 119.7 ?
    C16 C17 H17 . . 119.7 ?
    C17 C18 C19 . . 120.22(18) ?
    C17 C18 H18 . . 119.9 ?
    C19 C18 H18 . . 119.9 ?
    C20 C19 C18 . . 119.41(18) ?
    C20 C19 H19 . . 120.3 ?
    C18 C19 H19 . . 120.3 ?
    C19 C20 C21 . . 120.57(18) ?
    C19 C20 H20 . . 119.7 ?
    C21 C20 H20 . . 119.7 ?
    C20 C21 C16 . . 120.30(17) ?
    C20 C21 H21 . . 119.8 ?
    C16 C21 H21 . . 119.8 ?
    C23 C22 C15 . . 112.96(14) ?
    C23 C22 H22A . . 109.0 ?
    C15 C22 H22A . . 109.0 ?
    C23 C22 H22B . . 109.0 ?
    C15 C22 H22B . . 109.0 ?
    H22A C22 H22B . . 107.8 ?
    O2 C23 C24 . . 121.14(16) ?
    O2 C23 C22 . . 120.53(16) ?
    C24 C23 C22 . . 118.33(15) ?
    C25 C24 C29 . . 119.08(17) ?
    C25 C24 C23 . . 121.24(16) ?
    C29 C24 C23 . . 119.65(16) ?
    C26 C25 C24 . . 120.33(17) ?
    C26 C25 H25 . . 119.8 ?
    C24 C25 H25 . . 119.8 ?
    C25 C26 C27 . . 120.08(18) ?
    C25 C26 H26 . . 120.0 ?
    C27 C26 H26 . . 120.0 ?
    C28 C27 C26 . . 119.75(18) ?
    C28 C27 H27 . . 120.1 ?
    C26 C27 H27 . . 120.1 ?
    C27 C28 C29 . . 120.85(17) ?
    C27 C28 H28 . . 119.6 ?
    C29 C28 H28 . . 119.6 ?
    C28 C29 C24 . . 119.88(17) ?
    C28 C29 H29 . . 120.1 ?
    C24 C29 H29 . . 120.1 ?
loop_
    _geom_torsion_atom_site_label_1
    _geom_torsion_atom_site_label_2
    _geom_torsion_atom_site_label_3
    _geom_torsion_atom_site_label_4
    _geom_torsion_site_symmetry_1
    _geom_torsion_site_symmetry_2
    _geom_torsion_site_symmetry_3
    _geom_torsion_site_symmetry_4
    _geom_torsion
    _geom_torsion_publ_flag
    C1 N1 N2 C13 . . . . 171.14(15) ?
    C1 N1 N2 C12 . . . . -8.5(3) ?
    C12 N3 N4 C13 . . . . -0.75(19) ?
    C15 N3 N4 C13 . . . . -178.93(14) ?
    N2 N1 C1 C2 . . . . -177.96(14) ?
    N1 C1 C2 C11 . . . . 6.5(3) ?
    N1 C1 C2 C3 . . . . -174.89(15) ?
    C11 C2 C3 C4 . . . . 178.02(15) ?
    C1 C2 C3 C4 . . . . -0.6(2) ?
    C11 C2 C3 C8 . . . . -2.0(2) ?
    C1 C2 C3 C8 . . . . 179.36(15) ?
    C8 C3 C4 C5 . . . . 0.1(2) ?
    C2 C3 C4 C5 . . . . -179.94(16) ?
    C3 C4 C5 C6 . . . . -0.4(3) ?
    C4 C5 C6 C7 . . . . 0.5(3) ?
    C5 C6 C7 C8 . . . . -0.3(3) ?
    C6 C7 C8 C9 . . . . 179.46(17) ?
    C6 C7 C8 C3 . . . . 0.0(3) ?
    C4 C3 C8 C7 . . . . 0.1(2) ?
    C2 C3 C8 C7 . . . . -179.90(15) ?
    C4 C3 C8 C9 . . . . -179.36(15) ?
    C2 C3 C8 C9 . . . . 0.7(2) ?
    C7 C8 C9 C10 . . . . -178.40(17) ?
    C3 C8 C9 C10 . . . . 1.0(3) ?
    C8 C9 C10 C11 . . . . -1.3(3) ?
    C3 C2 C11 O1 . . . . -178.19(15) ?
    C1 C2 C11 O1 . . . . 0.4(3) ?
    C3 C2 C11 C10 . . . . 1.7(2) ?
    C1 C2 C11 C10 . . . . -179.67(16) ?
    C9 C10 C11 O1 . . . . 179.87(16) ?
    C9 C10 C11 C2 . . . . -0.1(3) ?
    N4 N3 C12 N2 . . . . 1.92(18) ?
    C15 N3 C12 N2 . . . . 179.96(14) ?
    N4 N3 C12 S1 . . . . -175.26(12) ?
    C15 N3 C12 S1 . . . . 2.8(2) ?
    C13 N2 C12 N3 . . . . -2.33(17) ?
    N1 N2 C12 N3 . . . . 177.30(15) ?
    C13 N2 C12 S1 . . . . 174.67(13) ?
    N1 N2 C12 S1 . . . . -5.7(3) ?
    N3 N4 C13 N2 . . . . -0.84(18) ?
    N3 N4 C13 C14 . . . . 177.86(15) ?
    N1 N2 C13 N4 . . . . -177.60(14) ?
    C12 N2 C13 N4 . . . . 2.09(19) ?
    N1 N2 C13 C14 . . . . 3.7(2) ?
    C12 N2 C13 C14 . . . . -176.63(15) ?
    C12 N3 C15 C22 . . . . -146.60(16) ?
    N4 N3 C15 C22 . . . . 31.3(2) ?
    C12 N3 C15 C16 . . . . 88.2(2) ?
    N4 N3 C15 C16 . . . . -93.84(17) ?
    N3 C15 C16 C17 . . . . -98.27(18) ?
    C22 C15 C16 C17 . . . . 139.25(17) ?
    N3 C15 C16 C21 . . . . 79.84(19) ?
    C22 C15 C16 C21 . . . . -42.6(2) ?
    C21 C16 C17 C18 . . . . -1.5(3) ?
    C15 C16 C17 C18 . . . . 176.63(17) ?
    C16 C17 C18 C19 . . . . 0.1(3) ?
    C17 C18 C19 C20 . . . . 1.1(3) ?
    C18 C19 C20 C21 . . . . -1.0(3) ?
    C19 C20 C21 C16 . . . . -0.4(3) ?
    C17 C16 C21 C20 . . . . 1.7(3) ?
    C15 C16 C21 C20 . . . . -176.46(16) ?
    N3 C15 C22 C23 . . . . 58.68(19) ?
    C16 C15 C22 C23 . . . . -177.89(14) ?
    C15 C22 C23 O2 . . . . 22.8(2) ?
    C15 C22 C23 C24 . . . . -157.10(15) ?
    O2 C23 C24 C25 . . . . 160.25(18) ?
    C22 C23 C24 C25 . . . . -19.9(2) ?
    O2 C23 C24 C29 . . . . -17.6(3) ?
    C22 C23 C24 C29 . . . . 162.27(17) ?
    C29 C24 C25 C26 . . . . 1.4(3) ?
    C23 C24 C25 C26 . . . . -176.53(17) ?
    C24 C25 C26 C27 . . . . -1.6(3) ?
    C25 C26 C27 C28 . . . . 0.4(3) ?
    C26 C27 C28 C29 . . . . 1.2(3) ?
    C27 C28 C29 C24 . . . . -1.4(3) ?
    C25 C24 C29 C28 . . . . 0.1(3) ?
    C23 C24 C29 C28 . . . . 178.06(17) ?
loop_
    _geom_hbond_atom_site_label_D
    _geom_hbond_atom_site_label_H
    _geom_hbond_atom_site_label_A
    _geom_hbond_site_symmetry_A
    _geom_hbond_distance_DH
    _geom_hbond_distance_HA
    _geom_hbond_distance_DA
    _geom_hbond_angle_DHA
    _geom_hbond_publ_flag
    O1 H1 N1 . 0.89(3) 1.83(3) 2.610(2) 145(2) yes
