# Supplementary material for: 1-(2-Benzoyl-1-phenyl­eth­yl)-4-[(2-hy­droxy-1-naphth­yl)methyl­idene­amino]-3-methyl-1H-1,2,4-triazole-5(4H)-thione
Source: Acta Crystallogr Sect E Struct Rep Online. 2011 Jan 8;67(Pt 2):o269. doi: 10.1107/S1600536810052979 (PMC3051504; doi:10.1107/S1600536810052979)
Supplement: Supplementary file 2 [file e-67-0o269-Isup2.hkl]

# 
# h,k,l, Fc-squared, Fo-squared, sigma(Fo-squared) and status flag 
# 
data_I
_shelx_title ' shelxl in P2(1)/n' 
_shelx_refln_list_code          4 
_shelx_F_calc_maximum      225.69 
_exptl_crystal_F_000      1032.00 
_reflns_d_resolution_high  0.7603 
 
loop_ 
 _symmetry_equiv_pos_as_xyz 
 'x, y, z' 
 '-x+1/2, y+1/2, -z+1/2' 
 '-x, -y, -z' 
 'x-1/2, -y-1/2, z-1/2' 
 
_cell_length_a     7.8192 
_cell_length_b    20.2479 
_cell_length_c    15.3600 
_cell_angle_alpha  90.000 
_cell_angle_beta   94.692 
_cell_angle_gamma  90.000 
 
_shelx_F_squared_multiplier     1.000 
 
loop_ 
 _refln_index_h 
 _refln_index_k 
 _refln_index_l 
 _refln_F_squared_calc 
 _refln_F_squared_meas 
 _refln_F_squared_sigma 
 _refln_observed_status 
   2   0   0       71.81       77.90      4.30 o 
   4   0   0       49.29       40.82      4.95 o 
   6   0   0      140.69      121.90     21.81 o 
   8   0   0      339.25      343.89     24.13 o 
   1   1   0    10255.42    10542.66     32.52 o 
   2   1   0      763.67      724.33      6.93 o 
   3   1   0      135.87      142.42      3.84 o 
   4   1   0      626.74      761.53      7.45 o 
   5   1   0       33.23       32.62      4.31 o 
   6   1   0      482.09      486.06     12.32 o 
   7   1   0      171.09      149.90     12.53 o 
   8   1   0       25.54        8.34      5.94 o 
   0   2   0       46.56       61.39      7.65 o 
   1   2   0      589.92      498.25      5.38 o 
   2   2   0      829.51      827.62      8.02 o 
   3   2   0      287.60      254.85      3.74 o 
   4   2   0      208.13      214.40      3.77 o 
   5   2   0        8.33       10.45      2.58 o 
   6   2   0      506.91      494.33      8.62 o 
   7   2   0       23.81       29.61      7.54 o 
   8   2   0       24.30       15.24      8.16 o 
   9   2   0        3.40       17.98     16.15 o 
   1   3   0     1307.24     1243.67     12.25 o 
   2   3   0      296.89      309.18      4.19 o 
   3   3   0      253.16      269.59      4.31 o 
   4   3   0     2284.52     2424.69     21.06 o 
   5   3   0     1161.35     1139.00     13.92 o 
   6   3   0       28.00       27.33      5.96 o 
   7   3   0      524.68      542.65     11.78 o 
   8   3   0        2.03       10.57      5.02 o 
   9   3   0      149.67      127.25     71.14 o 
  10   3   0       82.86       47.78     61.42 o 
   0   4   0     6560.20     6000.62     45.94 o 
   1   4   0       80.17       77.34      5.15 o 
   2   4   0     2270.37     2133.68     23.29 o 
   3   4   0     2353.42     2378.51     21.43 o 
   4   4   0     2443.43     2443.89     21.67 o 
   5   4   0      340.79      355.65      6.15 o 
   6   4   0       21.45       30.16      5.84 o 
   7   4   0      197.44      187.73      8.41 o 
   8   4   0      253.39      261.88     39.70 o 
   9   4   0      240.73      242.08     77.36 o 
  10   4   0        0.40       17.04     12.89 o 
   1   5   0     5013.83     4322.69     60.21 o 
   2   5   0       10.01       12.04      1.96 o 
   3   5   0     2601.38     2582.80     24.17 o 
   4   5   0      756.66      880.88     11.70 o 
   5   5   0     1252.88     1327.34     15.97 o 
   6   5   0      320.88      294.12     13.47 o 
   7   5   0     1391.45     1425.26     40.79 o 
   8   5   0      191.92      148.28     31.44 o 
   9   5   0       66.38       71.70     30.59 o 
  10   5   0      208.94      139.60     88.52 o 
   1   6   0     2826.38     2840.36     28.68 o 
   2   6   0      876.90      818.72     10.76 o 
   3   6   0      498.51      460.10      8.71 o 
   4   6   0      761.66      802.51      9.94 o 
   5   6   0      332.83      311.06     12.40 o 
   6   6   0       39.02       36.83      6.81 o 
   7   6   0       37.04       15.35     10.07 o 
   8   6   0       98.64      100.87     38.60 o 
   9   6   0       91.96      117.67     40.77 o 
   1   7   0     5143.07     4756.06     59.43 o 
   2   7   0        2.71        5.90      2.64 o 
   3   7   0     5209.48     5209.63     96.45 o 
   4   7   0      400.34      386.24     10.09 o 
   5   7   0     1836.44     2078.76     24.20 o 
   6   7   0      429.96      400.46     24.75 o 
   7   7   0     1007.83     1176.18     34.81 o 
   8   7   0       11.72       10.33      8.53 o 
   9   7   0      315.18      257.13     99.02 o 
   0   8   0     2716.08     2830.44     45.26 o 
   1   8   0     1307.03     1381.79     18.48 o 
   2   8   0        2.98        6.24      3.18 o 
   3   8   0      124.62      114.37      6.87 o 
   4   8   0      437.18      421.61      6.61 o 
   5   8   0      538.47      518.12     11.42 o 
   6   8   0       20.63       21.29      4.35 o 
   7   8   0       79.81       64.87     12.69 o 
   8   8   0        5.37       -1.09      7.89 o 
   9   8   0      136.01      137.32     69.30 o 
   1   9   0      240.70      255.18      8.44 o 
   2   9   0     6740.97     6767.84    169.83 o 
   3   9   0        8.04       20.26      5.41 o 
   4   9   0      331.59      297.36      9.38 o 
   5   9   0      754.97      714.19     10.33 o 
   7   9   0       66.52       54.22     15.05 o 
   8   9   0       67.45       42.94     18.21 o 
   9   9   0      159.53       97.63     43.67 o 
   0  10   0     2216.38     2434.20     38.57 o 
   1  10   0      720.67      778.97     18.18 o 
   2  10   0       20.43       33.40      9.38 o 
   3  10   0     1568.23     1670.52     26.80 o 
   4  10   0     1876.27     1993.10     39.83 o 
   5  10   0      168.33      152.16     13.95 o 
   6  10   0      407.23      279.84     25.31 o 
   7  10   0        4.59       12.97      7.84 o 
   8  10   0       47.00       37.19     16.38 o 
   9  10   0        9.01        4.54     11.02 o 
   1  11   0     1481.27     1546.78     20.85 o 
   2  11   0     2184.85     2373.72     34.65 o 
   3  11   0        4.81       12.59      4.45 o 
   4  11   0       49.11       39.68      7.18 o 
   5  11   0      568.88      588.02     10.68 o 
   6  11   0        1.54        9.04      6.68 o 
   7  11   0      801.51      786.40     22.23 o 
   8  11   0       96.11       85.90     22.91 o 
   9  11   0       33.55       21.31     19.55 o 
   0  12   0       57.96       34.32     10.09 o 
   1  12   0     1713.56     1687.90     26.45 o 
   2  12   0      607.90      581.57     15.61 o 
   3  12   0       22.91       16.91      5.82 o 
   4  12   0      310.26      303.51      8.49 o 
   5  12   0       35.11       37.53      7.42 o 
   6  12   0       24.59       13.53      6.86 o 
   7  12   0       70.02       47.46     10.85 o 
   8  12   0        4.36       17.52      9.43 o 
   9  12   0        3.24        8.29      7.28 o 
   1  13   0       78.95      104.97     14.95 o 
   2  13   0      188.31      180.49     13.36 o 
   3  13   0       75.13       60.33      9.59 o 
   4  13   0       90.94      113.15     10.69 o 
   5  13   0       26.38       10.71      4.27 o 
   6  13   0     1056.76     1093.32     47.46 o 
   7  13   0        1.93       12.08      5.02 o 
   8  13   0        7.44       10.99     14.64 o 
   0  14   0     2641.84     2830.13     60.29 o 
   1  14   0     1271.75     1334.03     27.21 o 
   2  14   0       90.70       99.89     16.00 o 
   3  14   0      119.60      114.72      9.19 o 
   4  14   0       79.42       93.52     13.38 o 
   5  14   0       12.61       14.77     12.98 o 
   6  14   0       97.42       76.64     14.08 o 
   7  14   0        4.14        4.16     14.13 o 
   8  14   0      100.18       99.84     38.45 o 
   1  15   0     1174.34     1231.42     28.40 o 
   2  15   0        1.69        4.68      5.47 o 
   3  15   0        3.98       19.46      9.02 o 
   4  15   0      136.62      137.64     24.77 o 
   5  15   0     1115.33     1182.12     34.44 o 
   6  15   0      327.22      357.92     24.69 o 
   7  15   0       12.13        5.89     14.43 o 
   8  15   0        6.65       25.84     10.75 o 
   0  16   0      761.27      788.81     30.08 o 
   1  16   0     2550.06     2816.67     38.61 o 
   2  16   0      770.36      746.96     16.84 o 
   3  16   0      338.26      354.38     18.61 o 
   4  16   0      871.77      860.27     20.46 o 
   5  16   0      590.44      587.41     29.84 o 
   6  16   0       56.21       42.90     11.67 o 
   7  16   0        0.75       16.89     14.23 o 
   8  16   0      137.90      114.06     38.12 o 
   1  17   0        3.06       -7.52      8.52 o 
   2  17   0      236.96      233.10     13.99 o 
   3  17   0       87.83       71.26     11.30 o 
   5  17   0       13.09       18.56      6.63 o 
   6  17   0        7.61       10.18     10.03 o 
   7  17   0       27.83       38.57     21.82 o 
   0  18   0      206.32      231.73     34.56 o 
   1  18   0      232.59      231.98     15.77 o 
   2  18   0        0.08        9.14      5.79 o 
   3  18   0       84.46       67.98     11.60 o 
   4  18   0      631.18      704.45     20.23 o 
   5  18   0       47.75       46.73     13.38 o 
   6  18   0       14.61       23.70      6.96 o 
   7  18   0        2.37       19.43     14.14 o 
   1  19   0       47.83       67.81      9.41 o 
   2  19   0        0.47       -4.47      7.33 o 
   3  19   0      212.03      211.31     13.31 o 
   4  19   0      548.81      599.22     20.32 o 
   5  19   0      145.74      121.63     27.10 o 
   6  19   0       57.35       63.04     18.05 o 
   7  19   0       80.32       41.66     18.95 o 
   0  20   0      243.94      239.25     20.38 o 
   1  20   0      174.76      175.00     27.96 o 
   2  20   0      444.67      448.58     17.51 o 
   3  20   0       68.14       52.92      8.23 o 
   4  20   0        2.86        9.81     12.02 o 
   5  20   0      267.55      231.44     53.12 o 
   6  20   0        0.50       -4.70     17.38 o 
   1  21   0       12.02       15.71      6.46 o 
   2  21   0        2.79        9.25      7.69 o 
   3  21   0        4.14       12.66      5.59 o 
   4  21   0       63.21       41.09     16.02 o 
   5  21   0      325.15      452.83     60.65 o 
   6  21   0      182.00      160.39     47.88 o 
   0  22   0      103.34      109.69     29.39 o 
   1  22   0       17.78       31.01      8.96 o 
   2  22   0        9.82        8.18      8.06 o 
   3  22   0        2.06       12.85      8.00 o 
   4  22   0      215.39      180.95     36.32 o 
   5  22   0        2.39        9.41     11.45 o 
   1  23   0      246.38      227.23     17.88 o 
   2  23   0       39.23       23.98      7.06 o 
   3  23   0      143.58      119.17     24.39 o 
   4  23   0       83.38       65.17     13.31 o 
   5  23   0        7.63       13.84      6.71 o 
   0  24   0       25.24       34.55      8.80 o 
   1  24   0        0.25        9.03      6.17 o 
   2  24   0      151.70      112.40     20.27 o 
   3  24   0       23.46       24.48      8.86 o 
   4  24   0       61.54       72.72     16.35 o 
   1  25   0      110.46      113.61     18.32 o 
   2  25   0       79.00       59.15     12.91 o 
   3  25   0       22.93       24.41      7.11 o 
   0  26   0      195.19      128.52     45.38 o 
   1  26   0        1.62        8.25      4.53 o 
   2  26   0      187.97      164.11     37.64 o 
  -7   0   1     1014.11     1058.56     35.64 o 
  -5   0   1     2668.48     2838.89     41.19 o 
  -3   0   1     2532.79     2448.56     23.48 o 
  -1   0   1    12245.99    12935.68     79.22 o 
   1   0   1     8923.71     8698.81     60.50 o 
   3   0   1       94.18       68.04      6.09 o 
   5   0   1       10.42        9.81      4.22 o 
   7   0   1     1162.06     1246.45     51.56 o 
  -9   1   1       48.07       46.64     20.11 o 
  -8   1   1      148.57      140.75     26.73 o 
  -7   1   1     1498.06     1450.06     31.39 o 
  -6   1   1       16.94       12.44      3.53 o 
  -5   1   1       62.32       93.10      8.50 o 
  -4   1   1      281.74      272.44      5.74 o 
  -2   1   1     1691.40     1510.49     33.71 o 
  -1   1   1       16.82       17.75      2.59 o 
   0   1   1     1039.40      865.50     15.08 o 
   1   1   1     5861.83     5187.39     28.80 o 
   2   1   1      959.72      864.85      7.92 o 
   3   1   1     6768.76     6431.08     66.53 o 
   4   1   1      219.44      247.07      4.90 o 
   5   1   1      180.02      167.12      4.44 o 
   6   1   1      571.76      614.20      9.61 o 
   7   1   1       42.03       42.09      6.33 o 
   8   1   1        1.97        4.39      6.19 o 
  -9   2   1       62.84       80.49     39.08 o 
  -8   2   1       22.58       18.47      7.01 o 
  -7   2   1     4183.04     4613.45     44.73 o 
  -6   2   1      800.64      771.06     12.71 o 
  -5   2   1     2600.80     2665.64     33.70 o 
  -4   2   1      633.88      603.58      6.53 o 
  -3   2   1     6830.48     6181.21     64.82 o 
  -2   2   1      946.84      835.28     12.20 o 
  -1   2   1       34.07       37.86      6.71 o 
   0   2   1       21.07       22.20      2.69 o 
   1   2   1    14649.80    15413.18     76.72 o 
   2   2   1     1907.33     1683.31     36.10 o 
   3   2   1      228.41      216.32      3.37 o 
   4   2   1     1997.99     2129.84     17.81 o 
   5   2   1      654.92      657.54      9.63 o 
   6   2   1      112.84      106.37      9.96 o 
   7   2   1        0.09        0.59      3.59 o 
   8   2   1        5.14        6.34      3.56 o 
   9   2   1      464.50      593.32     88.37 o 
 -10   3   1      191.73      241.05     21.01 o 
  -9   3   1      140.02      133.33     66.00 o 
  -8   3   1        1.42        9.47      5.99 o 
  -7   3   1      101.38      125.45     21.98 o 
  -6   3   1      558.33      550.08     12.62 o 
  -5   3   1      243.29      244.59      5.12 o 
  -4   3   1      704.39      713.41      9.38 o 
  -3   3   1     3926.67     3971.03     41.68 o 
  -2   3   1        7.34        4.89      1.89 o 
  -1   3   1     3432.84     2964.79     28.79 o 
   0   3   1        3.66        5.95      1.91 o 
   1   3   1      774.29      669.94      7.07 o 
   2   3   1      751.78      767.45      8.09 o 
   3   3   1      542.41      517.58      7.19 o 
   4   3   1        0.93        9.38      2.75 o 
   5   3   1      104.91      111.71      4.36 o 
   6   3   1      652.67      649.21      9.02 o 
   7   3   1       37.77       27.95      4.86 o 
   8   3   1      107.93       31.92     20.45 o 
   9   3   1       28.56       25.05     24.11 o 
 -10   4   1        2.37       16.74     12.84 o 
  -9   4   1        6.82        8.50     13.98 o 
  -8   4   1      171.16      167.70     31.20 o 
  -7   4   1        4.34        5.16      5.33 o 
  -6   4   1       74.32       68.04      9.76 o 
  -5   4   1      843.31      856.83     12.31 o 
  -4   4   1      137.42      105.35      5.84 o 
  -3   4   1     1082.20     1040.75     15.18 o 
  -2   4   1      234.47      221.90      5.84 o 
  -1   4   1     1745.70     1577.00     25.55 o 
   0   4   1     8293.51     7774.07     48.06 o 
   1   4   1     8269.52     7354.76     44.28 o 
   2   4   1       25.99       33.63      3.87 o 
   3   4   1     5379.54     5133.56     67.09 o 
   4   4   1      881.45      959.30     10.77 o 
   5   4   1      153.60      143.47      5.16 o 
   6   4   1     1136.37     1061.40     11.92 o 
   7   4   1      734.92      804.71     16.90 o 
   8   4   1      137.46      145.17     36.42 o 
   9   4   1       27.33       47.47     17.14 o 
  10   4   1       21.11       25.00     15.91 o 
 -10   5   1       97.77      126.07     57.52 o 
  -9   5   1       64.42       46.78     12.64 o 
  -8   5   1       35.42       32.24      9.20 o 
  -7   5   1       58.32       50.66     12.12 o 
  -6   5   1       42.11       27.41      6.87 o 
  -5   5   1      453.76      511.59      9.13 o 
  -4   5   1     1729.18     1854.17     21.04 o 
  -3   5   1      376.77      352.58      4.36 o 
  -2   5   1     1300.30     1098.20     13.06 o 
  -1   5   1     6111.20     5447.33     48.89 o 
   0   5   1    20551.20    22552.13    146.38 o 
   1   5   1    17914.69    18635.30     74.63 o 
   2   5   1     7203.56     6441.01     31.36 o 
   3   5   1      535.87      567.01      6.96 o 
   4   5   1     3458.38     3632.13     34.45 o 
   5   5   1       15.54       14.51      3.21 o 
   6   5   1       18.04       19.21      3.96 o 
   7   5   1      440.05      391.07     11.22 o 
   8   5   1       12.51       23.11      7.32 o 
   9   5   1      156.39      115.93     49.29 o 
  10   5   1       11.06       18.92     14.32 o 
 -10   6   1       27.66       20.65     13.58 o 
  -9   6   1        8.49        9.74      8.49 o 
  -8   6   1       98.53      100.27     22.04 o 
  -7   6   1      208.14      155.28     31.07 o 
  -6   6   1       27.08       29.68      5.93 o 
  -5   6   1      528.57      532.87      6.66 o 
  -4   6   1      218.66      191.93      3.73 o 
  -3   6   1       15.37       12.08      2.43 o 
  -2   6   1       52.61       66.91      4.05 o 
  -1   6   1     2444.25     2438.87     24.06 o 
   0   6   1    12944.13    12399.75    103.98 o 
   1   6   1       80.89       82.26      6.60 o 
   2   6   1      817.34      803.73      7.56 o 
   3   6   1      417.86      414.10      7.41 o 
   4   6   1      247.19      235.61      8.04 o 
   5   6   1       78.34       74.31      8.86 o 
   6   6   1      399.87      382.20     16.64 o 
   7   6   1      609.81      515.94     22.54 o 
   8   6   1      223.36      241.98     90.97 o 
   9   6   1        1.69        7.11     11.95 o 
  -9   7   1       17.72       22.08     10.65 o 
  -8   7   1        4.36        2.02      8.27 o 
  -7   7   1       28.26       17.35      9.41 o 
  -6   7   1      227.58      275.63     19.26 o 
  -5   7   1       86.89       90.32      6.39 o 
  -4   7   1      728.05      780.70     10.30 o 
  -3   7   1       96.57       86.40      5.21 o 
  -2   7   1      114.81       92.98      4.93 o 
  -1   7   1     5647.03     5214.61     43.15 o 
   0   7   1      161.76      128.12      7.37 o 
   1   7   1     7109.51     6567.50     55.72 o 
   2   7   1     3448.12     3419.67     88.01 o 
   3   7   1     3560.21     4131.78     59.59 o 
   4   7   1        1.83        4.39      2.04 o 
   5   7   1      236.85      240.13      5.97 o 
   6   7   1        0.53        7.12      4.26 o 
   7   7   1       12.59        4.50      4.69 o 
   8   7   1       17.93       10.50      6.10 o 
   9   7   1       17.94       27.02     20.25 o 
  -9   8   1      101.62       61.31     27.08 o 
  -8   8   1       27.59       33.42     11.83 o 
  -7   8   1       12.14       12.24      6.98 o 
  -6   8   1      967.79      961.32     21.08 o 
  -5   8   1       24.20       19.93      5.24 o 
  -4   8   1      656.08      633.32      8.70 o 
  -3   8   1      348.10      333.61      7.95 o 
  -2   8   1      542.39      572.54     17.30 o 
  -1   8   1      285.17      266.76      7.06 o 
   0   8   1      823.72      732.60     11.09 o 
   1   8   1      176.43      158.30      7.99 o 
   2   8   1       65.24       89.17     11.93 o 
   3   8   1     1836.35     1968.60     20.52 o 
   4   8   1      790.53      809.21     12.58 o 
   5   8   1      277.11      243.93      5.94 o 
   6   8   1      243.62      222.84     12.78 o 
   7   8   1        6.15        5.14      5.20 o 
   8   8   1        2.13       11.76     18.08 o 
   9   8   1      191.92      155.12     47.32 o 
  -9   9   1       15.53        7.68      7.83 o 
  -8   9   1      112.55       91.81     28.70 o 
  -7   9   1      334.67      342.71     23.27 o 
  -6   9   1       22.55       14.09      4.56 o 
  -5   9   1        0.20       -1.49      5.14 o 
  -4   9   1      330.43      340.80     12.10 o 
  -3   9   1      417.18      465.37     20.55 o 
  -2   9   1      283.80      218.37      9.18 o 
  -1   9   1     2743.92     2782.93     41.11 o 
   0   9   1     2806.73     2709.74     49.85 o 
   1   9   1     3017.47     3108.73     57.03 o 
   2   9   1     1455.00     1345.97     22.13 o 
   3   9   1       17.25       15.05      3.45 o 
   4   9   1      106.71       95.78      4.89 o 
   5   9   1       82.44       65.69      8.47 o 
   6   9   1       20.42       20.35      4.88 o 
   7   9   1       95.58       74.48     18.13 o 
   8   9   1      116.10       90.05     23.95 o 
   9   9   1       44.17       73.02     35.82 o 
  -9  10   1       16.90       17.77     11.00 o 
  -8  10   1       86.87       75.33     20.60 o 
  -7  10   1        9.78       17.50      6.92 o 
  -6  10   1       72.31       34.11     11.39 o 
  -5  10   1      256.24      267.98     18.99 o 
  -4  10   1      362.52      381.01     10.12 o 
  -3  10   1      135.30      140.79      7.22 o 
  -2  10   1     1905.39     1988.67     25.21 o 
  -1  10   1      579.31      553.37     46.44 o 
   0  10   1     2046.53     2121.72     30.00 o 
   1  10   1      111.17       94.85     17.02 o 
   2  10   1      298.20      300.59     11.67 o 
   3  10   1      107.07      114.24     17.64 o 
   4  10   1      225.90      253.23     11.63 o 
   5  10   1     1003.43      982.60     14.73 o 
   6  10   1       34.28       29.21      8.57 o 
   7  10   1      253.65      246.38     45.10 o 
   8  10   1      139.04      128.22     40.21 o 
   9  10   1      228.53      289.87     26.31 o 
  -9  11   1       20.71       30.41     13.66 o 
  -8  11   1       13.37        2.00     17.49 o 
  -7  11   1       79.01       92.93     21.73 o 
  -6  11   1        5.04        0.92      7.85 o 
  -5  11   1      403.51      420.94     18.67 o 
  -4  11   1       36.45       34.33      6.12 o 
  -3  11   1      122.26      128.58      5.22 o 
  -2  11   1      159.66      186.62      9.14 o 
  -1  11   1    10026.24     9898.29    160.45 o 
   0  11   1      411.85      392.14     46.44 o 
   1  11   1      633.39      598.40     16.19 o 
   2  11   1      851.46      897.98     29.17 o 
   3  11   1      678.61      649.46     24.03 o 
   4  11   1        2.13        4.27      4.39 o 
   5  11   1      393.49      381.12     15.33 o 
   6  11   1        6.58        5.52      4.57 o 
   7  11   1      141.61      118.98     38.12 o 
   8  11   1      220.11      271.96     55.62 o 
   9  11   1       14.96       24.99     16.70 o 
  -9  12   1        5.40       11.76     12.57 o 
  -8  12   1        5.89        7.49      7.52 o 
  -7  12   1      247.37      224.81     38.88 o 
  -6  12   1       26.59       19.97     13.57 o 
  -5  12   1      493.38      486.62     25.52 o 
  -4  12   1        9.68       12.30      4.55 o 
  -3  12   1     1139.29     1210.86     25.38 o 
  -2  12   1     1061.91     1127.20     18.23 o 
  -1  12   1      273.79      282.86     10.66 o 
   0  12   1      774.85      753.49     13.56 o 
   1  12   1      139.89      173.10     25.26 o 
   2  12   1      428.67      424.32     13.49 o 
   3  12   1        1.85       12.49      7.38 o 
   4  12   1      446.86      455.47     12.08 o 
   5  12   1     1201.24     1254.04     20.71 o 
   6  12   1       46.91       29.40      7.80 o 
   7  12   1        6.38        5.62      8.14 o 
   8  12   1       29.11       21.16      7.11 o 
   9  12   1      327.00      308.93    128.81 o 
  -8  13   1       58.25       37.35     13.58 o 
  -7  13   1       35.68       23.57      6.16 o 
  -6  13   1        4.54       18.18      8.62 o 
  -5  13   1       27.77       22.10      9.13 o 
  -4  13   1        1.29        2.82      3.06 o 
  -3  13   1       51.89       38.59      6.86 o 
  -2  13   1      414.64      394.71      9.95 o 
  -1  13   1      209.32      200.45     14.48 o 
   0  13   1     1138.94     1328.03     24.95 o 
   1  13   1      743.77      738.87     15.40 o 
   2  13   1       28.71       13.90      5.36 o 
   3  13   1      106.27       81.72     11.63 o 
   4  13   1      235.59      202.65     21.30 o 
   5  13   1      295.79      326.92     15.09 o 
   6  13   1       70.55       60.22     11.10 o 
   7  13   1        0.03        9.68     14.67 o 
   8  13   1        9.08       -2.05      8.41 o 
  -8  14   1      375.69      457.79     74.67 o 
  -7  14   1        0.95        4.83      4.90 o 
  -6  14   1      306.27      329.01     38.92 o 
  -5  14   1      351.04      357.05     36.95 o 
  -4  14   1      385.56      371.28     14.10 o 
  -3  14   1       44.51       48.64      9.11 o 
  -2  14   1     2666.75     2804.68     36.02 o 
  -1  14   1     1280.94     1407.63     25.83 o 
   0  14   1       20.54       27.11      7.41 o 
   1  14   1        1.67       -6.23      7.47 o 
   2  14   1       83.00       86.19     13.49 o 
   3  14   1      435.42      446.90     12.59 o 
   4  14   1      108.24      116.99     16.45 o 
   5  14   1      383.11      404.32     22.41 o 
   6  14   1       85.67       67.85     11.34 o 
   7  14   1        3.20      -11.47     15.14 o 
   8  14   1      348.05      444.70     71.67 o 
  -8  15   1       38.62       23.20     13.69 o 
  -7  15   1      291.46      297.35     44.33 o 
  -6  15   1        6.70        6.71      8.94 o 
  -5  15   1        7.83       -0.25     15.84 o 
  -4  15   1       67.05       71.41      9.87 o 
  -3  15   1     1529.31     1538.07     29.33 o 
  -2  15   1     1212.80     1256.30     25.86 o 
  -1  15   1      783.65      814.81     20.72 o 
   0  15   1       82.47      103.48     14.92 o 
   1  15   1      146.05      142.70     20.81 o 
   2  15   1      215.08      213.99     25.63 o 
   3  15   1       19.95       21.55      5.96 o 
   4  15   1     1346.94     1431.20     25.91 o 
   5  15   1      496.70      487.42     19.89 o 
   6  15   1       26.94       16.69      6.65 o 
   7  15   1        6.25       18.13     23.68 o 
   8  15   1       21.62       30.52     14.45 o 
  -8  16   1       21.48       22.90     10.47 o 
  -7  16   1       33.50       30.76     16.57 o 
  -6  16   1      110.01      140.59     23.99 o 
  -5  16   1      533.31      524.30     17.64 o 
  -4  16   1      814.63      881.29     37.23 o 
  -3  16   1     2015.41     2091.72     44.85 o 
  -2  16   1        4.98        8.28      5.33 o 
  -1  16   1      107.77      107.83     16.03 o 
   0  16   1       48.53       46.65      8.45 o 
   1  16   1       24.63       22.03      8.22 o 
   2  16   1     1324.34     1408.42     27.68 o 
   3  16   1        0.01        0.76      7.62 o 
   4  16   1      366.74      333.15     15.42 o 
   5  16   1       23.13        9.32      6.78 o 
   6  16   1      191.75      226.60     37.79 o 
   7  16   1        1.49        8.52     12.87 o 
   8  16   1        0.80       23.09      9.18 o 
  -7  17   1       16.38       17.39     18.75 o 
  -6  17   1       32.97       53.61     11.35 o 
  -5  17   1       49.87       38.40     13.39 o 
  -4  17   1       33.31       13.73      6.66 o 
  -3  17   1      432.12      414.64     14.41 o 
  -2  17   1      347.86      343.05     18.86 o 
  -1  17   1      102.81       93.74     12.15 o 
   0  17   1      158.78      178.59     21.65 o 
   1  17   1        0.12       -7.75      8.24 o 
   2  17   1        6.47       19.25      6.43 o 
   3  17   1      464.37      517.31     41.26 o 
   4  17   1       16.37       11.66      5.62 o 
   5  17   1        1.26        3.33      9.13 o 
   6  17   1       82.76       57.07     18.40 o 
   7  17   1       13.69       17.66     14.53 o 
  -7  18   1       40.97       12.03     17.26 o 
  -6  18   1     1077.73     1162.02     42.88 o 
  -5  18   1       16.31       21.62      9.62 o 
  -4  18   1      302.93      313.34     41.29 o 
  -3  18   1        0.98        5.54      8.30 o 
  -2  18   1      206.41      224.02     14.12 o 
  -1  18   1      311.34      334.78     16.65 o 
   0  18   1      110.99      105.25     11.41 o 
   1  18   1      348.81      379.96     22.76 o 
   2  18   1      227.83      247.04     34.63 o 
   3  18   1        0.13       -2.99      9.45 o 
   4  18   1      317.03      331.56     31.31 o 
   5  18   1       73.66       65.44     17.31 o 
   6  18   1      348.88      348.01     89.33 o 
   7  18   1       47.24       14.36     22.01 o 
  -7  19   1       11.05       23.69     17.86 o 
  -6  19   1        5.14       20.14     11.92 o 
  -5  19   1        3.40       10.98     13.10 o 
  -4  19   1        6.51       25.62     14.43 o 
  -3  19   1        9.73       20.60      5.89 o 
  -2  19   1       48.46       46.34      5.84 o 
  -1  19   1       23.59       25.88      4.75 o 
   0  19   1       42.92       54.37      9.01 o 
   1  19   1        0.05        3.38      8.36 o 
   2  19   1      513.23      560.14     19.23 o 
   3  19   1     1015.89     1044.27     52.93 o 
   4  19   1       69.62       52.11     16.41 o 
   5  19   1      246.17      309.52     33.01 o 
   6  19   1       56.02       43.46     12.40 o 
   7  19   1        2.10       10.00     15.71 o 
  -6  20   1      358.74      406.17     81.84 o 
  -5  20   1        2.38       14.11     10.44 o 
  -4  20   1       23.74       22.46      7.14 o 
  -3  20   1        0.04        6.89      4.78 o 
  -2  20   1      139.95      148.33     17.28 o 
  -1  20   1      103.46       82.67     10.33 o 
   0  20   1        2.54       10.92      5.93 o 
   1  20   1      337.59      356.81     18.96 o 
   2  20   1       78.67       57.76     10.14 o 
   3  20   1       85.69       78.23     13.92 o 
   4  20   1       20.50       31.22     11.02 o 
   5  20   1       11.72       19.59      9.18 o 
   6  20   1      276.11      219.59     65.57 o 
  -6  21   1       26.32       29.51      7.60 o 
  -5  21   1      130.18       96.17     21.30 o 
  -4  21   1      225.65      254.10     18.12 o 
  -3  21   1      271.02      255.07     34.56 o 
  -2  21   1       42.35       25.50      8.26 o 
  -1  21   1      214.33      207.40     24.87 o 
   0  21   1      193.75      226.80     15.52 o 
   1  21   1      123.31      142.87     18.74 o 
   2  21   1      647.98      725.63     16.76 o 
   3  21   1      468.17      488.82     24.53 o 
   4  21   1       74.13       68.20     19.06 o 
   5  21   1      375.87      379.38     36.74 o 
   6  21   1        4.13        6.82     15.81 o 
  -5  22   1       21.27       19.42     11.84 o 
  -4  22   1      205.95      229.56     25.33 o 
  -3  22   1       73.36       59.36     17.89 o 
  -2  22   1      420.17      482.83     20.14 o 
  -1  22   1      321.45      328.19     21.96 o 
   0  22   1       26.48       25.70      6.36 o 
   1  22   1       25.66       14.49      6.68 o 
   2  22   1      215.24      179.23     22.19 o 
   3  22   1        0.67       11.65      6.92 o 
   4  22   1        1.03       19.37     10.09 o 
   5  22   1       54.19       45.16     18.36 o 
  -5  23   1       85.86       51.85     15.77 o 
  -4  23   1        0.03        4.89     12.60 o 
  -3  23   1       10.17       15.77      7.66 o 
  -2  23   1        2.04        5.14      5.50 o 
  -1  23   1      762.68      879.73     41.07 o 
   0  23   1       47.06       47.79      9.48 o 
   1  23   1      223.73      251.91     35.24 o 
   2  23   1       70.05       51.98      9.48 o 
   3  23   1        4.10       10.31      6.36 o 
   4  23   1       13.79       22.50     10.15 o 
   5  23   1        8.91       12.24      7.35 o 
  -4  24   1        3.79       12.87      9.56 o 
  -3  24   1       51.67       38.10      9.01 o 
  -2  24   1       10.17       18.18      7.59 o 
  -1  24   1        0.11        2.21      6.09 o 
   0  24   1        9.60        8.47      5.51 o 
   1  24   1      137.25      123.68     17.79 o 
   2  24   1       72.60       74.19     11.28 o 
   3  24   1        3.71        7.84      7.94 o 
   4  24   1       50.05       34.01     11.42 o 
  -3  25   1        3.61        8.73      7.88 o 
  -2  25   1      103.57      103.64     23.64 o 
  -1  25   1        6.43        9.92      6.18 o 
   0  25   1       46.73       34.00      9.29 o 
   1  25   1      129.57      103.96     18.23 o 
   2  25   1       32.54       29.39      8.95 o 
   3  25   1       81.05       78.81     17.63 o 
  -2  26   1        0.14       12.15      7.36 o 
  -1  26   1        2.43       13.94      6.71 o 
   0  26   1        1.39        3.20      6.55 o 
   1  26   1        8.82       19.49      5.20 o 
   2  26   1        0.00       12.87      7.04 o 
  -8   0   2        3.20       -0.24      7.68 o 
  -6   0   2      358.05      334.47     12.59 o 
  -4   0   2       98.70       92.93      6.69 o 
  -2   0   2     2023.52     1798.40     86.10 o 
   0   0   2     7394.55     7216.38     58.20 o 
   2   0   2     4989.84     4401.51     32.03 o 
   4   0   2     4162.38     4467.08     80.77 o 
   6   0   2     5805.04     6170.21    124.01 o 
   8   0   2      859.67      846.83     34.48 o 
  -9   1   2       10.06        7.66      5.38 o 
  -8   1   2       31.78       28.15      7.56 o 
  -7   1   2      563.41      528.71     16.38 o 
  -6   1   2       63.32       63.09      9.34 o 
  -5   1   2       61.49       57.07      6.17 o 
  -4   1   2      160.04      166.18      3.68 o 
  -3   1   2      129.34      122.48      3.26 o 
  -2   1   2       13.60       18.30      2.22 o 
  -1   1   2     6527.33     5945.76     32.52 o 
   0   1   2    10260.08    10238.79     69.93 o 
   1   1   2     3344.28     2759.72     28.95 o 
   2   1   2     1681.82     1576.98     20.68 o 
   3   1   2      633.83      628.38      5.46 o 
   4   1   2      487.35      546.99      6.67 o 
   5   1   2       24.97       27.48      3.86 o 
   6   1   2     2169.89     2085.20     18.59 o 
   7   1   2      193.62      184.98      7.74 o 
   8   1   2      510.09      492.04     13.58 o 
   9   1   2       64.20       67.74     26.24 o 
  -9   2   2       52.92       39.74     15.15 o 
  -8   2   2      459.38      488.72     22.18 o 
  -7   2   2      778.75      755.06     15.65 o 
  -6   2   2       88.20       98.91     12.41 o 
  -5   2   2        2.68        6.10      2.53 o 
  -4   2   2      499.98      498.57      4.98 o 
  -3   2   2     2096.56     2010.09     24.56 o 
  -2   2   2     1488.64     1347.94     18.93 o 
  -1   2   2     1567.32     1386.69     43.05 o 
   0   2   2     3215.09     2884.98     16.90 o 
   1   2   2     1473.18     1364.94     24.06 o 
   2   2   2      664.06      645.19      6.77 o 
   3   2   2       29.61       40.11      3.04 o 
   4   2   2     1299.88     1313.01     15.64 o 
   5   2   2       64.66       68.94      5.97 o 
   6   2   2       45.98       39.37      5.22 o 
   7   2   2      366.05      323.22     11.60 o 
   8   2   2        1.11        5.08      2.87 o 
  -9   3   2      167.29      207.83     44.00 o 
  -8   3   2      235.80      235.08     35.67 o 
  -7   3   2      419.91      463.41     13.81 o 
  -6   3   2      318.92      300.09     11.40 o 
  -5   3   2      762.61      742.76     12.71 o 
  -4   3   2      307.07      279.54      6.83 o 
  -3   3   2     2267.59     2238.90     24.83 o 
  -2   3   2     5672.97     4917.79     37.16 o 
  -1   3   2      710.19      698.94      9.12 o 
   0   3   2     1790.56     1517.22     27.64 o 
   1   3   2      897.06      865.64      9.28 o 
   2   3   2      169.15      177.38      3.62 o 
   3   3   2       15.75       11.37      1.78 o 
   4   3   2     5699.30     5921.17     78.45 o 
   5   3   2      382.46      446.12     11.63 o 
   6   3   2        0.04        7.77      2.96 o 
   7   3   2        0.15        2.89      4.11 o 
   8   3   2      272.68      330.55     21.40 o 
   9   3   2      162.11      171.02     82.22 o 
 -10   4   2        4.01       20.00     13.48 o 
  -9   4   2      100.48       90.45     28.58 o 
  -8   4   2      611.48      644.70     17.00 o 
  -7   4   2       80.91       86.17     15.35 o 
  -6   4   2      152.28      146.32      9.90 o 
  -5   4   2       28.03       29.80      5.30 o 
  -4   4   2     2928.10     3081.64     48.51 o 
  -3   4   2      319.57      386.95      7.89 o 
  -2   4   2      278.37      266.77      6.66 o 
  -1   4   2      573.98      550.92     10.29 o 
   0   4   2    16286.81    17102.85    107.45 o 
   1   4   2    11077.80    10384.86     40.81 o 
   2   4   2     7198.39     6493.87     52.05 o 
   3   4   2     1757.73     1791.17     17.82 o 
   4   4   2     2681.77     2789.31     26.01 o 
   5   4   2      139.37      164.22      5.96 o 
   6   4   2      511.22      508.32     12.22 o 
   7   4   2        0.98        3.70      3.96 o 
   8   4   2        1.37        3.75      7.39 o 
   9   4   2        0.37        1.28     11.41 o 
  10   4   2       64.50       72.93     50.74 o 
 -10   5   2        9.17       16.74     11.41 o 
  -9   5   2       10.37       18.62      8.82 o 
  -8   5   2       81.76       83.13     16.63 o 
  -7   5   2      104.39      106.10     18.27 o 
  -6   5   2      567.37      597.29     10.09 o 
  -5   5   2      815.33      805.95     19.40 o 
  -4   5   2     1840.15     2007.43     28.97 o 
  -3   5   2      168.63      212.18      5.31 o 
  -2   5   2      141.29      119.31      5.08 o 
  -1   5   2    14713.65    14827.65     54.14 o 
   0   5   2       71.31       93.11      5.10 o 
   1   5   2     4072.79     3782.64     47.04 o 
   2   5   2     1957.98     2000.74     20.01 o 
   3   5   2       29.94       35.95      4.57 o 
   4   5   2      779.14      816.85      9.93 o 
   5   5   2      363.14      359.50      6.54 o 
   6   5   2        3.38        4.60      4.05 o 
   7   5   2      339.68      377.00     14.62 o 
   8   5   2        9.21        2.23      9.68 o 
   9   5   2       50.57       35.57     29.20 o 
 -10   6   2        7.98       10.03      9.73 o 
  -9   6   2       41.56       51.23     18.58 o 
  -8   6   2        0.40        8.44      4.70 o 
  -7   6   2       28.64       32.59     10.91 o 
  -6   6   2      313.58      309.60     11.72 o 
  -5   6   2        5.72        7.46      4.74 o 
  -4   6   2      174.93      170.77      7.09 o 
  -3   6   2      107.79      137.65     12.58 o 
  -2   6   2      595.91      517.08      9.58 o 
  -1   6   2     4094.29     3635.40     68.72 o 
   0   6   2     2062.64     2008.04     19.67 o 
   1   6   2       32.59       29.75      4.45 o 
   2   6   2     2038.00     2117.71     21.83 o 
   3   6   2     1703.84     2023.68     19.36 o 
   4   6   2        0.02        2.78      2.30 o 
   5   6   2     1228.06     1226.15     13.25 o 
   6   6   2        1.16       12.80      4.52 o 
   7   6   2        2.57        2.64      2.73 o 
   8   6   2      101.37       90.31     29.62 o 
   9   6   2        1.20       11.95     26.03 o 
  -9   7   2       25.60       27.97      9.61 o 
  -8   7   2      297.98      282.13     20.26 o 
  -7   7   2      482.31      487.08     23.60 o 
  -6   7   2       82.04       71.47     11.78 o 
  -5   7   2     2135.99     2195.93     31.24 o 
  -4   7   2      679.39      720.64     11.67 o 
  -3   7   2     4624.00     4525.59    165.18 o 
  -2   7   2       20.09       29.02      4.17 o 
  -1   7   2    12944.89    12718.14    128.42 o 
   0   7   2     1712.40     1630.42     22.64 o 
   1   7   2      437.97      449.53      5.67 o 
   2   7   2     1478.98     1432.60     14.69 o 
   3   7   2      552.89      569.13      8.88 o 
   4   7   2       21.50       19.73      2.98 o 
   5   7   2      449.01      467.33     11.60 o 
   6   7   2       24.20       20.20      5.40 o 
   7   7   2       29.79       25.30      5.61 o 
   8   7   2       35.73       27.53     10.80 o 
   9   7   2      141.97      176.18     75.93 o 
  -9   8   2       52.91       50.87     17.29 o 
  -8   8   2       14.08        5.36      6.44 o 
  -7   8   2        0.14        9.00      8.06 o 
  -6   8   2       88.31      112.77     16.74 o 
  -5   8   2       71.19       92.38     12.27 o 
  -4   8   2       46.23       37.58      6.41 o 
  -3   8   2      104.28      135.73      9.29 o 
  -2   8   2      421.47      432.64      8.95 o 
  -1   8   2     3261.88     3134.57     66.57 o 
   0   8   2      300.42      264.45      6.13 o 
   1   8   2     2911.10     2886.66     25.72 o 
   2   8   2      110.34      137.40      5.01 o 
   3   8   2      244.24      211.24      8.62 o 
   4   8   2     1451.74     1541.96     19.11 o 
   5   8   2      211.74      174.61      5.30 o 
   6   8   2      298.13      262.90     11.41 o 
   7   8   2       84.01       48.05     14.89 o 
   8   8   2      108.19       54.52     22.34 o 
   9   8   2       14.09        8.94     14.37 o 
  -9   9   2        3.85       20.23     10.09 o 
  -8   9   2       59.13       78.57     22.83 o 
  -7   9   2      120.45       95.26     17.60 o 
  -6   9   2     1906.08     1843.01     34.22 o 
  -5   9   2      289.72      269.08     10.33 o 
  -4   9   2      159.97      140.78     23.58 o 
  -3   9   2        1.57        6.91      2.53 o 
  -2   9   2      661.90      693.45     13.43 o 
  -1   9   2      623.46      599.27     23.43 o 
   0   9   2      872.97      865.17     13.46 o 
   1   9   2       90.63       88.84     11.66 o 
   2   9   2      248.13      262.58      6.93 o 
   3   9   2        3.74        6.87      2.88 o 
   4   9   2        7.30        6.33      2.72 o 
   5   9   2        2.59        3.51      2.93 o 
   6   9   2       17.45       29.45      6.29 o 
   7   9   2      312.26      323.30     57.54 o 
   8   9   2       76.27       88.95     17.22 o 
   9   9   2       46.45       48.02     27.52 o 
  -9  10   2       27.80       18.83     15.62 o 
  -8  10   2       14.08       21.43      8.65 o 
  -7  10   2        1.09        9.30      9.64 o 
  -6  10   2      663.52      639.79     39.12 o 
  -5  10   2        1.01        9.06      8.06 o 
  -4  10   2       94.84      115.24     20.18 o 
  -3  10   2      272.69      275.36      8.98 o 
  -2  10   2      798.03      837.21     13.18 o 
  -1  10   2     4861.07     5094.65     82.26 o 
   0  10   2       31.03       15.04      4.43 o 
   1  10   2     1762.55     1627.63     36.00 o 
   2  10   2      118.68      139.07      9.65 o 
   3  10   2       34.41       45.48      7.21 o 
   4  10   2     2393.00     2523.34     24.17 o 
   5  10   2       14.50       10.72      6.80 o 
   6  10   2      477.22      483.17     17.33 o 
   7  10   2      311.99      321.80     57.61 o 
   8  10   2       88.31       99.37     30.69 o 
   9  10   2        5.94      -12.00     21.29 o 
  -9  11   2      191.03      139.84     54.20 o 
  -8  11   2       97.41       73.75     18.54 o 
  -7  11   2      341.64      307.44     22.24 o 
  -6  11   2      421.75      442.53     37.07 o 
  -5  11   2      128.81      119.39     20.27 o 
  -4  11   2      147.96      128.12      3.60 o 
  -3  11   2       16.18       39.24      6.27 o 
  -2  11   2      658.91      659.39     12.32 o 
  -1  11   2      123.17      112.25     14.39 o 
   0  11   2      302.30      363.98     10.55 o 
   1  11   2     2868.14     2821.68     48.88 o 
   2  11   2      798.10      843.46     16.58 o 
   3  11   2       89.78       87.27     10.84 o 
   4  11   2       15.63        9.63      4.47 o 
   5  11   2       61.61       59.78      8.97 o 
   6  11   2       50.97       46.94     17.62 o 
   7  11   2       10.11       -0.29     11.76 o 
   8  11   2      154.02      138.20     48.10 o 
   9  11   2       61.45       41.21     39.58 o 
  -9  12   2       43.40       44.35     20.54 o 
  -8  12   2      758.14      793.66     27.59 o 
  -7  12   2        9.49       12.07      8.56 o 
  -6  12   2      423.71      409.21     24.62 o 
  -5  12   2       26.44       15.77      6.23 o 
  -4  12   2       40.25       41.61      7.55 o 
  -3  12   2      342.70      323.58     16.91 o 
  -2  12   2      680.15      659.30     17.70 o 
  -1  12   2      195.69      207.20     16.66 o 
   0  12   2      749.85      744.67     22.37 o 
   1  12   2       32.46       29.20      6.75 o 
   2  12   2     1257.15     1242.91     21.40 o 
   3  12   2       40.16       42.42      9.05 o 
   4  12   2     1215.44     1221.36     20.55 o 
   5  12   2      506.28      462.94     21.43 o 
   6  12   2        2.15        2.25      5.29 o 
   7  12   2      199.15      152.64     45.07 o 
   8  12   2       53.28       43.78     19.22 o 
   9  12   2        2.78       16.50     22.82 o 
  -8  13   2      210.63      201.34     59.33 o 
  -7  13   2       67.13       79.67     18.12 o 
  -6  13   2      412.61      459.26     28.56 o 
  -5  13   2       31.70       48.41     11.54 o 
  -4  13   2      240.39      239.71     24.64 o 
  -3  13   2       67.05       61.85     11.61 o 
  -2  13   2      137.39      118.83     13.89 o 
  -1  13   2       24.52       26.06      6.57 o 
   0  13   2       13.17       14.29      5.51 o 
   1  13   2      282.68      256.52     10.59 o 
   2  13   2      166.61      161.14     21.88 o 
   3  13   2      572.36      590.21     14.17 o 
   4  13   2       29.86       32.51      7.35 o 
   5  13   2      161.60      133.48     20.71 o 
   6  13   2       61.95       61.15     12.43 o 
   7  13   2        0.02        4.22      8.57 o 
   8  13   2      166.92      168.75     51.88 o 
  -8  14   2       48.82       51.62     17.12 o 
  -7  14   2        0.24       17.06      7.99 o 
  -6  14   2      176.55      191.20     32.17 o 
  -5  14   2       57.99       64.00     15.47 o 
  -4  14   2      692.69      743.56     13.92 o 
  -3  14   2      344.23      321.92     13.43 o 
  -2  14   2      113.91      102.16     12.85 o 
  -1  14   2        0.11        0.85      6.27 o 
   0  14   2      127.57      123.06     15.55 o 
   1  14   2      841.31      870.75     15.76 o 
   2  14   2     1230.36     1269.91     45.04 o 
   3  14   2      293.74      336.70     15.09 o 
   4  14   2      548.35      605.49     14.43 o 
   5  14   2       70.10       70.28     12.03 o 
   6  14   2       13.65       19.49      6.40 o 
   7  14   2       17.44       17.36     10.55 o 
   8  14   2        1.43        4.21      8.86 o 
  -8  15   2        2.40        5.89     13.28 o 
  -7  15   2        2.58       11.79      4.78 o 
  -6  15   2      325.45      391.60     63.02 o 
  -5  15   2        0.48       19.67      6.18 o 
  -4  15   2      964.25      829.40     69.65 o 
  -3  15   2     1168.71     1162.99     17.26 o 
  -2  15   2      535.07      541.53     22.17 o 
  -1  15   2       43.50       46.88      8.92 o 
   0  15   2        0.80        0.93      6.58 o 
   1  15   2      224.11      250.88     26.46 o 
   2  15   2       30.31       36.01      8.05 o 
   3  15   2        3.59        6.84      6.60 o 
   4  15   2        0.58       -2.42      5.11 o 
   5  15   2      556.08      536.21     45.78 o 
   6  15   2      486.51      426.70     25.48 o 
   7  15   2       21.02       21.47     12.01 o 
   8  15   2       44.94       25.96     12.31 o 
  -8  16   2        3.96       12.24     14.59 o 
  -7  16   2      118.11       83.95     24.46 o 
  -6  16   2      140.69      164.67     35.80 o 
  -5  16   2       52.81       49.24     15.71 o 
  -4  16   2      104.40       35.40     31.58 o 
  -3  16   2      776.64      697.82     13.75 o 
  -2  16   2       56.95       53.69      9.03 o 
  -1  16   2        0.54        7.50      6.06 o 
   0  16   2       58.00       68.24     12.49 o 
   1  16   2     2860.35     3142.36     38.84 o 
   2  16   2       30.18       36.98      9.75 o 
   3  16   2      729.17      774.37     15.52 o 
   4  16   2       82.73       99.52     12.71 o 
   5  16   2      265.16      289.09     19.84 o 
   6  16   2      272.15      211.96     49.15 o 
   7  16   2       15.64        8.14     12.73 o 
   8  16   2      139.91      136.09     46.62 o 
  -7  17   2        1.71       11.62      9.38 o 
  -6  17   2        7.36       15.44      9.03 o 
  -5  17   2       75.24       81.09     16.48 o 
  -4  17   2       24.69       35.19     11.68 o 
  -3  17   2      806.19      801.41     17.61 o 
  -2  17   2      109.25      132.57     15.26 o 
  -1  17   2      379.78      334.61     15.81 o 
   0  17   2       22.85       31.64      6.78 o 
   1  17   2      151.04      163.27     24.68 o 
   2  17   2        1.58        8.88      6.16 o 
   3  17   2       93.05      111.77     14.45 o 
   4  17   2        7.57       16.08      7.66 o 
   5  17   2      115.84       84.32     20.02 o 
   6  17   2        1.86        6.48     11.42 o 
   7  17   2      194.29      176.74     50.73 o 
  -7  18   2       99.80       59.23     18.90 o 
  -6  18   2       14.93       29.26     12.24 o 
  -5  18   2      134.63      123.80     22.63 o 
  -4  18   2      223.54      208.20     32.95 o 
  -3  18   2        1.09       12.99      5.10 o 
  -2  18   2       48.60       44.19      7.02 o 
  -1  18   2        1.35       14.65      5.18 o 
   0  18   2      569.19      606.25     13.32 o 
   1  18   2       36.42       53.41      8.45 o 
   2  18   2     1375.63     1458.17     32.97 o 
   3  18   2      365.12      377.90     14.14 o 
   4  18   2        0.01       11.75      5.51 o 
   5  18   2       62.27       76.98     16.06 o 
   6  18   2       74.42       75.21     28.51 o 
   7  18   2       18.06        4.29      5.82 o 
  -7  19   2       71.39       52.98     28.90 o 
  -6  19   2      134.89      121.26     31.51 o 
  -5  19   2        6.01        3.86      9.01 o 
  -4  19   2       34.07       19.17      8.32 o 
  -3  19   2      413.38      434.55     12.67 o 
  -2  19   2      352.35      363.78     12.63 o 
  -1  19   2     1592.25     1755.99     25.29 o 
   0  19   2       19.91       19.09      5.51 o 
   1  19   2      119.06      105.42     13.23 o 
   2  19   2     1561.62     1596.88     44.83 o 
   3  19   2       12.97       13.21      5.69 o 
   4  19   2      220.60      184.00     35.93 o 
   5  19   2       64.39       53.19     14.64 o 
   6  19   2       45.76       66.86     19.62 o 
   7  19   2       29.85        6.09     27.79 o 
  -6  20   2        0.24        8.19      9.67 o 
  -5  20   2      158.48      127.80     23.88 o 
  -4  20   2       29.98       27.66      7.55 o 
  -3  20   2       43.61       24.72     12.64 o 
  -2  20   2       79.18       65.57      9.76 o 
  -1  20   2       47.99       42.52      9.53 o 
   0  20   2      269.95      241.37     19.81 o 
   1  20   2      458.34      456.75     32.45 o 
   2  20   2       30.60       26.14      8.04 o 
   3  20   2      114.53      128.19     19.70 o 
   4  20   2       71.65       43.66     10.74 o 
   5  20   2      192.39      156.40     44.61 o 
   6  20   2        3.79       23.08     12.87 o 
  -6  21   2      230.90      194.19     50.57 o 
  -5  21   2      127.75       97.37     38.09 o 
  -4  21   2      384.06      380.83     24.38 o 
  -3  21   2       83.51       94.01     15.73 o 
  -2  21   2      227.86      221.87     17.34 o 
  -1  21   2      187.47      176.28     23.88 o 
   0  21   2      120.01      132.29     17.12 o 
   1  21   2      208.35      184.95     27.00 o 
   2  21   2       26.90       33.12      8.44 o 
   3  21   2       12.51       25.66      6.79 o 
   4  21   2       46.42       27.13     14.95 o 
   5  21   2      150.29      126.55     30.56 o 
   6  21   2       45.95       37.61     21.79 o 
  -5  22   2       25.45        8.97     14.15 o 
  -4  22   2      137.40      108.10     23.30 o 
  -3  22   2       31.69       30.04      7.70 o 
  -2  22   2        7.73        2.47      6.16 o 
  -1  22   2       12.04       24.60      7.66 o 
   0  22   2       37.35       45.87      8.87 o 
   1  22   2       22.15       13.40      9.18 o 
   2  22   2       16.09        4.79      4.48 o 
   3  22   2        4.15        9.86      6.10 o 
   4  22   2       14.16       20.67      8.79 o 
   5  22   2        4.53       10.08      9.93 o 
  -5  23   2       47.79       36.42     14.36 o 
  -4  23   2      255.58      215.22     40.39 o 
  -3  23   2        2.16       17.99      4.75 o 
  -2  23   2      403.77      541.63     16.31 o 
  -1  23   2       81.81       78.61     11.90 o 
   0  23   2       22.09       29.89      6.41 o 
   1  23   2      174.54      190.53     31.18 o 
   2  23   2       82.33       71.91     12.57 o 
   3  23   2       34.69       34.32      9.41 o 
   4  23   2       40.56       38.57     12.66 o 
  -4  24   2       55.27       68.88     18.60 o 
  -3  24   2        2.27        9.85      8.12 o 
  -2  24   2      128.47       99.12     17.51 o 
  -1  24   2        2.46       13.87      4.91 o 
   0  24   2       78.11       72.36     16.57 o 
   1  24   2       92.56       91.46     15.60 o 
   2  24   2      173.73      160.23     30.08 o 
   3  24   2        2.88        6.96      9.32 o 
   4  24   2      121.66       80.07     19.14 o 
  -3  25   2       64.20       52.79     15.08 o 
  -2  25   2       47.03       31.50      7.84 o 
  -1  25   2        0.89       13.38      7.60 o 
   0  25   2       12.33       13.96      7.82 o 
   1  25   2        7.50        8.03      7.37 o 
   2  25   2        0.80       19.50      9.62 o 
   3  25   2       53.84       34.13     11.03 o 
  -2  26   2      123.55       91.35     21.31 o 
  -1  26   2        4.16       17.51      6.19 o 
   0  26   2       97.68       83.09     19.15 o 
   1  26   2       75.94       60.71     11.49 o 
  -9   0   3        0.52        3.80      8.45 o 
  -7   0   3     1184.74     1151.71     32.44 o 
  -5   0   3     1245.57     1237.04     22.21 o 
  -3   0   3      105.54      100.00      4.12 o 
  -1   0   3      176.81      144.19      6.28 o 
   1   0   3      748.95      663.15     10.14 o 
   3   0   3      838.19      859.00      6.86 o 
   5   0   3     1501.78     1524.51     24.97 o 
   7   0   3       81.37       88.83     23.25 o 
  -9   1   3       34.59       21.08      6.90 o 
  -8   1   3      128.72      121.24     22.98 o 
  -7   1   3      754.09      761.54     27.71 o 
  -6   1   3       58.90       57.60      7.57 o 
  -5   1   3       14.69       17.33      2.70 o 
  -4   1   3       11.31       12.71      2.79 o 
  -3   1   3      471.46      435.52      5.76 o 
  -2   1   3      285.68      261.13      4.52 o 
  -1   1   3      703.03      665.99      8.04 o 
   0   1   3     2150.96     1969.63     27.56 o 
   1   1   3       29.95       23.01      2.65 o 
   2   1   3      340.18      314.93      6.00 o 
   3   1   3     3124.61     3125.83     68.86 o 
   4   1   3        0.11        3.27      1.19 o 
   5   1   3      406.09      344.96      8.67 o 
   6   1   3     3362.01     3522.58     26.81 o 
   7   1   3      133.11       75.07     15.18 o 
   8   1   3       88.88       62.63     15.78 o 
   9   1   3        3.03        3.85      9.93 o 
  -9   2   3        7.78       12.58      6.84 o 
  -8   2   3      121.43      105.24     17.15 o 
  -7   2   3       68.56       66.53     16.72 o 
  -6   2   3      488.39      521.25     14.89 o 
  -5   2   3     2718.08     2763.33     29.28 o 
  -4   2   3     1360.70     1353.01     11.91 o 
  -3   2   3     2018.34     1839.80     27.97 o 
  -2   2   3      109.01      112.17      4.01 o 
  -1   2   3    50934.09    73433.88    176.97 o 
   0   2   3     9322.79     8832.04     66.39 o 
   1   2   3     9595.44     8946.53     30.09 o 
   2   2   3      105.64      107.24      3.35 o 
   3   2   3      419.62      428.21      7.12 o 
   4   2   3      513.94      556.12      9.13 o 
   5   2   3       16.35       11.43      2.32 o 
   6   2   3     2276.94     2258.04     20.84 o 
   7   2   3        2.73        4.98      4.57 o 
   8   2   3       57.60       36.40     10.17 o 
   9   2   3      155.33      219.31     20.37 o 
  -9   3   3        9.61        9.45      5.81 o 
  -8   3   3       85.97       80.99     17.30 o 
  -7   3   3       36.70       28.29      7.47 o 
  -6   3   3        0.18        3.69      2.99 o 
  -5   3   3      674.16      607.90      8.76 o 
  -4   3   3     1120.16     1187.75     11.70 o 
  -3   3   3      241.57      242.65      5.25 o 
  -2   3   3       84.89       89.99      4.55 o 
  -1   3   3    25257.24    28649.05    278.68 o 
   0   3   3    12234.47    11978.88     56.38 o 
   1   3   3      127.96      112.56      4.01 o 
   2   3   3      498.30      468.96      5.75 o 
   3   3   3        0.09        6.43      1.96 o 
   4   3   3     1063.51     1072.56     14.51 o 
   5   3   3       57.95       47.81      4.54 o 
   6   3   3       79.43       72.68      4.90 o 
   7   3   3      117.28      114.17     19.99 o 
   8   3   3      156.42      111.02     26.19 o 
   9   3   3        3.44        2.22      7.70 o 
  -9   4   3        1.05        1.49      6.39 o 
  -8   4   3      130.12      115.58     20.68 o 
  -7   4   3      121.48      124.36     18.02 o 
  -6   4   3       20.77       21.71      3.94 o 
  -5   4   3       37.65       39.20      4.82 o 
  -4   4   3       15.55       34.06      6.75 o 
  -3   4   3      519.01      466.03      9.21 o 
  -2   4   3     1144.77     1068.23     14.95 o 
  -1   4   3      921.67      912.15     10.10 o 
   0   4   3     9361.88     8630.60     42.72 o 
   1   4   3     1434.04     1307.59     13.05 o 
   2   4   3      659.87      602.13      7.43 o 
   3   4   3       74.71       82.51      3.91 o 
   4   4   3       59.66       57.21      3.00 o 
   5   4   3       56.84       54.73      6.29 o 
   6   4   3        2.51        5.46      3.57 o 
   7   4   3      275.46      268.12     14.82 o 
   8   4   3      263.10      296.19     15.45 o 
   9   4   3       12.00       12.67      7.38 o 
  -9   5   3       59.19       57.45     17.81 o 
  -8   5   3       30.34       51.45     13.97 o 
  -7   5   3       20.32       29.32      9.80 o 
  -6   5   3      892.93      933.16     16.81 o 
  -5   5   3      455.47      421.83     11.33 o 
  -4   5   3        7.42       13.08      2.19 o 
  -3   5   3       23.73       28.86      3.90 o 
  -2   5   3       15.97       22.49      3.18 o 
  -1   5   3     4064.90     3621.63     26.67 o 
   0   5   3     5365.12     4579.04     49.66 o 
   1   5   3     1710.48     1737.60     16.68 o 
   2   5   3     2235.40     2213.18     18.69 o 
   3   5   3      637.76      688.63     12.67 o 
   4   5   3     1574.09     1574.57     17.01 o 
   5   5   3      319.37      320.73      9.45 o 
   6   5   3      861.67      830.54     12.95 o 
   7   5   3        5.42        5.17      5.58 o 
   8   5   3      702.28      746.09     41.06 o 
   9   5   3       13.84        9.52      8.81 o 
  -9   6   3        0.31        8.41     11.26 o 
  -8   6   3       82.40       79.08     14.89 o 
  -7   6   3        0.21        7.67      6.22 o 
  -6   6   3       15.34       17.55      8.25 o 
  -5   6   3      143.27      152.50     12.72 o 
  -4   6   3      660.94      642.67     19.66 o 
  -3   6   3     1099.27     1165.79     22.14 o 
  -2   6   3      317.43      299.61      6.58 o 
  -1   6   3       76.94       67.49      5.18 o 
   0   6   3        4.73        3.50      3.16 o 
   1   6   3     2073.58     2030.68     19.01 o 
   2   6   3      347.94      379.02      5.83 o 
   3   6   3       22.70       24.19      4.42 o 
   4   6   3       37.21       39.71      3.93 o 
   5   6   3      734.22      737.88      9.90 o 
   6   6   3      443.33      465.92      8.15 o 
   7   6   3      177.23      153.34     13.43 o 
   8   6   3      197.27      149.64     51.34 o 
   9   6   3       23.46       13.39     11.56 o 
  -9   7   3       27.42       25.33     13.78 o 
  -8   7   3      670.93      732.00     18.10 o 
  -7   7   3      571.80      542.07     22.25 o 
  -6   7   3      862.31      872.35     23.81 o 
  -5   7   3      353.76      378.60      9.47 o 
  -4   7   3     1003.69     1058.91     18.79 o 
  -3   7   3      198.57      198.07     11.45 o 
  -2   7   3      495.82      528.23      8.58 o 
  -1   7   3        4.00        3.84      2.28 o 
   0   7   3     4486.64     4433.45     50.55 o 
   1   7   3       27.46       23.35      3.43 o 
   2   7   3      601.99      555.31      8.58 o 
   3   7   3      702.29      688.27      8.60 o 
   4   7   3      843.71      878.56     12.11 o 
   5   7   3      881.71      914.48     12.36 o 
   6   7   3       48.14       45.98      7.27 o 
   7   7   3      547.14      518.09     16.14 o 
   8   7   3       92.87       83.97     24.77 o 
   9   7   3       13.04       12.00     16.00 o 
  -9   8   3      150.32      101.28     38.69 o 
  -8   8   3       79.61       64.11     16.99 o 
  -7   8   3       52.08       55.89     15.42 o 
  -6   8   3       36.35       37.71     12.10 o 
  -5   8   3      461.26      504.06     10.20 o 
  -4   8   3       39.59       46.08      6.00 o 
  -3   8   3      166.90      176.17     28.40 o 
  -2   8   3     1131.75     1111.81     14.99 o 
  -1   8   3      185.42      177.82      6.36 o 
   0   8   3     2373.15     2440.06     22.25 o 
   1   8   3      198.31      220.08      5.42 o 
   2   8   3      387.57      345.82      7.09 o 
   3   8   3     2232.20     2342.39     28.73 o 
   4   8   3        1.55        4.62      2.36 o 
   5   8   3      161.02      148.97      6.28 o 
   6   8   3       93.54       90.98     10.96 o 
   7   8   3      118.72       93.50     23.04 o 
   8   8   3       70.43       87.12     26.50 o 
   9   8   3        0.40       -1.04     18.92 o 
  -9   9   3       54.49       32.87     10.52 o 
  -8   9   3      938.14     1066.51     41.12 o 
  -7   9   3      288.36      317.63     13.25 o 
  -6   9   3      127.75      137.88     22.21 o 
  -5   9   3      341.02      303.77      8.25 o 
  -4   9   3     1249.61     1381.86     28.86 o 
  -3   9   3      344.59      360.60      6.16 o 
  -2   9   3       60.36       49.53      5.95 o 
  -1   9   3        0.51       -4.38      4.38 o 
   0   9   3     1345.33     1590.79     25.71 o 
   1   9   3     2094.24     1976.13     20.69 o 
   2   9   3     3815.78     4058.91     40.08 o 
   3   9   3      138.38      127.23      7.90 o 
   4   9   3      972.23     1030.34     14.04 o 
   5   9   3       11.89        9.82      3.39 o 
   6   9   3      186.52      166.09      9.50 o 
   7   9   3        0.07        0.24      9.27 o 
   8   9   3       96.49       83.82     27.96 o 
   9   9   3       21.15        8.45      9.14 o 
  -9  10   3       10.26       16.62     17.34 o 
  -8  10   3       64.75       48.29     12.37 o 
  -7  10   3      505.70      542.83     29.17 o 
  -6  10   3       16.19       17.22      8.27 o 
  -5  10   3      302.25      316.51     15.13 o 
  -4  10   3      774.39      743.94     20.84 o 
  -3  10   3      538.61      542.22     17.65 o 
  -2  10   3      741.35      728.95     16.16 o 
  -1  10   3      926.75     1125.17     21.86 o 
   0  10   3     3466.99     3912.74     50.90 o 
   1  10   3     1076.20     1013.90     23.55 o 
   2  10   3      585.74      579.75     15.08 o 
   3  10   3      511.44      488.26     10.34 o 
   4  10   3       38.05       31.53      4.95 o 
   5  10   3     1032.63     1027.84     16.29 o 
   6  10   3       14.21       19.28      5.06 o 
   7  10   3      275.17      245.31     30.52 o 
   8  10   3       56.31       48.67     22.32 o 
   9  10   3       49.73       32.31     28.85 o 
  -9  11   3       92.37       80.55     32.69 o 
  -8  11   3        3.96        7.16      7.97 o 
  -7  11   3      279.70      323.37     36.31 o 
  -6  11   3       21.73       16.03      7.85 o 
  -5  11   3      288.61      275.83     47.06 o 
  -4  11   3      296.42      333.31     26.85 o 
  -3  11   3        1.67        5.63      4.70 o 
  -2  11   3       95.78      103.42     12.63 o 
  -1  11   3     1584.24     1634.64     25.37 o 
   0  11   3      422.26      458.03     27.04 o 
   1  11   3       28.72       22.62      5.69 o 
   2  11   3      926.08      908.41     25.66 o 
   3  11   3      982.38     1003.08     18.44 o 
   4  11   3       49.40       46.44      6.36 o 
   5  11   3      591.10      595.81     15.49 o 
   6  11   3       48.04       36.97      6.66 o 
   7  11   3      346.69      441.69     54.90 o 
   8  11   3        6.83        5.08      9.86 o 
   9  11   3       32.84       55.58     32.95 o 
  -9  12   3       67.88       56.85     26.79 o 
  -8  12   3        0.12       -2.09      8.01 o 
  -7  12   3       32.75       31.48     10.96 o 
  -6  12   3       13.86        9.12      9.35 o 
  -5  12   3     1067.99     1123.78     34.41 o 
  -4  12   3       24.70       21.91      8.06 o 
  -3  12   3     2459.25     2607.77     34.86 o 
  -2  12   3      287.18      293.16     13.09 o 
  -1  12   3      694.11      623.40     19.35 o 
   0  12   3      459.50      481.38     17.63 o 
   1  12   3       12.66        8.01      4.06 o 
   2  12   3       44.08       52.09      9.77 o 
   3  12   3       62.04       55.89      8.43 o 
   4  12   3      215.88      241.82     12.22 o 
   5  12   3     1476.54     1555.83     26.08 o 
   6  12   3        7.42        7.70      8.59 o 
   7  12   3      141.49      104.90     28.00 o 
   8  12   3        0.43       14.64     11.02 o 
  -8  13   3        7.59        7.19     11.90 o 
  -7  13   3      131.01      119.94     21.97 o 
  -6  13   3        4.81        5.23      7.71 o 
  -5  13   3        0.22       10.39      9.23 o 
  -4  13   3       13.37       14.72      4.69 o 
  -3  13   3      113.29      116.73      8.77 o 
  -2  13   3      585.82      566.41     22.05 o 
  -1  13   3        6.90        5.81      6.80 o 
   0  13   3       94.86       99.58     15.51 o 
   1  13   3      536.18      504.77     18.87 o 
   2  13   3       84.18      112.33     14.70 o 
   3  13   3       75.34       81.58      9.85 o 
   4  13   3      146.23      137.24     19.84 o 
   5  13   3      268.16      354.48     14.35 o 
   6  13   3      521.03      504.67     45.97 o 
   7  13   3      235.45      265.60     27.95 o 
   8  13   3        4.29        6.14      8.54 o 
  -8  14   3       66.99       45.90     25.26 o 
  -7  14   3       96.47       81.10     20.60 o 
  -6  14   3       23.44       18.45      9.67 o 
  -5  14   3      807.80      919.97     23.43 o 
  -4  14   3      329.07      289.03     19.58 o 
  -3  14   3        2.09        7.67      3.12 o 
  -2  14   3     2501.28     2596.45     48.25 o 
  -1  14   3      983.55     1039.69     17.45 o 
   0  14   3     1696.97     1853.69     31.13 o 
   1  14   3       96.00       75.83     15.39 o 
   2  14   3      172.91      193.07     13.20 o 
   3  14   3        6.33       17.01      4.14 o 
   4  14   3     1750.45     1873.59     59.83 o 
   5  14   3      190.63      212.54     28.55 o 
   6  14   3       82.51       73.07     15.69 o 
   7  14   3      136.74      123.94     38.32 o 
   8  14   3       21.62       13.36     10.73 o 
  -8  15   3      131.29      126.49     40.60 o 
  -7  15   3      129.05      125.94     32.51 o 
  -6  15   3      222.85      205.75     42.24 o 
  -5  15   3       23.28       20.01      9.38 o 
  -4  15   3      169.66       56.31     61.84 o 
  -3  15   3      276.34      246.34     13.59 o 
  -2  15   3      118.70      154.06     20.27 o 
  -1  15   3      826.24      852.74     19.47 o 
   0  15   3      579.32      608.54     17.43 o 
   1  15   3      692.01      654.76     18.25 o 
   2  15   3      186.29      220.30     15.89 o 
   3  15   3       97.00      111.59     14.14 o 
   4  15   3        7.72        9.04      5.43 o 
   5  15   3      709.06      775.05     14.47 o 
   6  15   3      136.48      146.58     31.53 o 
   7  15   3       11.27       11.70     12.35 o 
   8  15   3       14.77       11.66      9.25 o 
  -8  16   3        2.19       19.88      9.37 o 
  -7  16   3        5.62       18.46      6.97 o 
  -6  16   3        0.11        3.03     10.96 o 
  -5  16   3      217.05      230.80     34.01 o 
  -4  16   3      491.09      468.34     24.49 o 
  -3  16   3      250.26      236.62     15.12 o 
  -2  16   3     1471.30     1624.92     25.13 o 
  -1  16   3       16.50       17.43      6.80 o 
   0  16   3      402.91      443.85     22.81 o 
   1  16   3        3.54        3.44      7.09 o 
   2  16   3      745.73      770.24     39.72 o 
   3  16   3       16.13       14.62      6.35 o 
   4  16   3        2.93        2.54      9.59 o 
   5  16   3       18.56        6.15      5.78 o 
   6  16   3        6.74      -12.60     14.24 o 
   7  16   3      101.51      106.01     37.61 o 
  -7  17   3       63.24       39.07     15.78 o 
  -6  17   3      105.09      110.89     24.17 o 
  -5  17   3      294.87      317.97     48.46 o 
  -4  17   3      330.50      351.47     17.87 o 
  -3  17   3      135.88      129.46     17.05 o 
  -2  17   3      284.01      309.72     11.48 o 
  -1  17   3      524.64      559.27     20.26 o 
   0  17   3     1032.35     1120.92     18.31 o 
   1  17   3      136.07      160.08     20.29 o 
   2  17   3        9.46       10.09      6.32 o 
   3  17   3       69.11       74.84     11.61 o 
   4  17   3      856.87      893.42     35.28 o 
   5  17   3       29.16       23.84      9.71 o 
   6  17   3       77.18       68.08     27.35 o 
   7  17   3        4.46       -2.09     21.09 o 
  -7  18   3       15.72       10.19      9.05 o 
  -6  18   3      736.77      806.25     29.02 o 
  -5  18   3      201.45      162.44     38.66 o 
  -4  18   3        0.26        1.43      6.04 o 
  -3  18   3      427.53      460.18     13.01 o 
  -2  18   3      101.18       94.18     10.78 o 
  -1  18   3       33.79       39.79     10.44 o 
   0  18   3      975.57     1061.30     21.69 o 
   1  18   3      233.53      272.73     37.40 o 
   2  18   3     2276.19     2488.86     45.35 o 
   3  18   3        4.29        2.14      7.23 o 
   4  18   3       19.09        9.91      7.60 o 
   5  18   3        5.53        8.57      8.54 o 
   6  18   3       13.58       10.28     16.39 o 
   7  18   3        0.64       18.71     14.84 o 
  -7  19   3      150.81      109.03     31.57 o 
  -6  19   3       67.47       80.45     16.68 o 
  -5  19   3      567.30      618.42     29.24 o 
  -4  19   3      563.15      649.01     14.09 o 
  -3  19   3       17.60       16.66      6.78 o 
  -2  19   3      509.90      560.45     16.35 o 
  -1  19   3       56.45       57.51      9.04 o 
   0  19   3     1126.88     1221.99     30.26 o 
   1  19   3      632.42      656.45     21.08 o 
   2  19   3      903.44      981.04     26.15 o 
   3  19   3     1174.51     1285.32     46.94 o 
   4  19   3        2.20        4.21      4.86 o 
   5  19   3        2.67        5.60      8.36 o 
   6  19   3        0.17       10.44     13.82 o 
  -6  20   3       44.10       30.90     17.22 o 
  -5  20   3      302.90      293.79     53.37 o 
  -4  20   3        9.33        8.38      7.97 o 
  -3  20   3        5.17        2.31      6.97 o 
  -2  20   3      154.74      142.57     17.06 o 
  -1  20   3       34.84       29.43      8.15 o 
   0  20   3      205.11      182.58     21.88 o 
   1  20   3        0.00       18.63      9.83 o 
   2  20   3      446.88      451.11     20.27 o 
   3  20   3       19.29        8.96      5.67 o 
   4  20   3        0.97       -5.52     10.82 o 
   5  20   3       69.75       69.52     21.70 o 
   6  20   3       15.33       16.07     15.20 o 
  -6  21   3        1.01       18.19      8.42 o 
  -5  21   3       92.15       96.32     28.03 o 
  -4  21   3        0.48       18.36      8.43 o 
  -3  21   3        1.24        2.94      7.80 o 
  -2  21   3       97.82       85.73     13.02 o 
  -1  21   3      234.58      237.04     38.02 o 
   0  21   3       60.81       58.05     10.26 o 
   1  21   3      205.10      183.06     21.60 o 
   2  21   3        9.32        9.88      9.82 o 
   3  21   3      445.06      498.58     38.64 o 
   4  21   3      150.83      108.50     32.46 o 
   5  21   3      108.85      105.39     26.74 o 
  -5  22   3       63.38       38.18     13.04 o 
  -4  22   3        1.02       10.42      9.25 o 
  -3  22   3        1.72       12.05      6.41 o 
  -2  22   3      489.90      511.61     14.20 o 
  -1  22   3       36.35       28.19      6.96 o 
   0  22   3       12.07        5.85      6.26 o 
   1  22   3        0.52        5.47      7.67 o 
   2  22   3        2.36        1.24      8.16 o 
   3  22   3       12.89       13.59      4.81 o 
   4  22   3       37.41       39.20      9.70 o 
   5  22   3       22.65       23.38     14.47 o 
  -5  23   3       53.93       26.48     16.18 o 
  -4  23   3      114.39       95.69     18.36 o 
  -3  23   3        4.03       12.68      7.29 o 
  -2  23   3      337.41      376.33     32.10 o 
  -1  23   3       33.37       28.83      6.95 o 
   0  23   3       18.27       10.71      5.55 o 
   1  23   3       58.33       47.19     10.60 o 
   2  23   3        0.10       12.73      7.22 o 
   3  23   3       27.24       34.09      8.58 o 
   4  23   3       30.59        8.88      6.71 o 
  -4  24   3      125.07       99.64     21.07 o 
  -3  24   3       22.37       22.65      9.00 o 
  -2  24   3        5.18       13.17      6.02 o 
  -1  24   3      119.15      111.47     19.43 o 
   0  24   3       10.70       15.20      7.11 o 
   1  24   3        5.45       26.03      9.46 o 
   2  24   3       27.30       32.66      8.68 o 
   3  24   3      190.18      130.98     41.15 o 
   4  24   3      186.79      126.21     38.58 o 
  -3  25   3        0.34       10.86     11.14 o 
  -2  25   3       76.06       47.39     10.37 o 
  -1  25   3       51.28       44.61     12.05 o 
   0  25   3       26.96       22.19      6.18 o 
   1  25   3        3.62       15.01      7.16 o 
   2  25   3       36.63       20.47      8.81 o 
   3  25   3      268.99      283.96     51.71 o 
  -1  26   3        1.56        3.06      6.51 o 
   0  26   3        2.83       15.44      6.29 o 
   1  26   3      151.88      112.29     30.08 o 
  -8   0   4      673.33      727.28     19.74 o 
  -6   0   4     4228.98     4416.84     78.89 o 
  -4   0   4      714.19      680.07     10.59 o 
  -2   0   4        4.31        1.47      2.59 o 
   0   0   4     3459.86     3155.27     28.66 o 
   2   0   4     1132.23     1062.59     26.98 o 
   4   0   4     1901.90     1778.39     25.84 o 
   6   0   4     1040.83     1109.06     22.35 o 
   8   0   4      334.01      317.40     19.60 o 
  -9   1   4       32.31       23.71      9.40 o 
  -8   1   4      100.07       92.03     19.19 o 
  -7   1   4       30.08       25.50      5.14 o 
  -6   1   4      413.18      406.30      8.94 o 
  -5   1   4      193.43      183.99      5.80 o 
  -4   1   4       14.47        8.83      2.24 o 
  -3   1   4      161.96      187.73      4.96 o 
  -2   1   4       31.84       35.43      2.37 o 
  -1   1   4     3386.72     3127.86     15.54 o 
   0   1   4      251.53      190.37      5.63 o 
   1   1   4      124.52      116.72      4.79 o 
   2   1   4     1825.22     1831.98     27.57 o 
   3   1   4      499.36      538.42      8.05 o 
   4   1   4      701.38      726.33     10.35 o 
   5   1   4      331.92      308.13      5.54 o 
   6   1   4     2021.15     2033.95     27.02 o 
   7   1   4        0.01       10.37      5.64 o 
   8   1   4       29.84       27.81     13.11 o 
   9   1   4       11.11       -4.45     13.34 o 
  -9   2   4      159.81      124.36     37.07 o 
  -8   2   4       20.84       13.51      7.00 o 
  -7   2   4       83.91       82.86      8.62 o 
  -6   2   4        0.11        2.24      3.11 o 
  -5   2   4      248.00      233.88      5.14 o 
  -4   2   4      155.82      158.08      3.83 o 
  -3   2   4     1821.59     1794.95     28.46 o 
  -2   2   4     2771.63     2675.17    105.73 o 
  -1   2   4    16533.49    16654.75     81.77 o 
   0   2   4     1436.95     1416.73     14.20 o 
   1   2   4     2574.55     2398.98     35.67 o 
   2   2   4       76.51       70.85      4.36 o 
   3   2   4     2488.14     2564.94     40.48 o 
   4   2   4       55.59       43.69      5.71 o 
   5   2   4      841.06      798.46      7.95 o 
   6   2   4      459.15      462.76     13.91 o 
   7   2   4       74.95       55.60     10.97 o 
   8   2   4      289.55      335.55     13.69 o 
   9   2   4        7.60        6.47     12.10 o 
  -9   3   4      244.79      258.38     31.37 o 
  -8   3   4      207.41      236.73     20.37 o 
  -7   3   4      323.13      348.06     23.04 o 
  -6   3   4     1446.30     1501.72     16.54 o 
  -5   3   4       29.41       26.12      4.23 o 
  -4   3   4      689.04      614.64      6.09 o 
  -3   3   4       17.00       20.98      2.60 o 
  -2   3   4     9772.40     8723.92     37.78 o 
  -1   3   4    42628.64    53699.49    142.65 o 
   0   3   4     1103.71     1091.97     11.08 o 
   1   3   4       44.75       54.33      6.02 o 
   2   3   4      467.90      423.00      4.47 o 
   3   3   4     3041.63     3327.92     38.37 o 
   4   3   4       15.36       20.30      3.75 o 
   5   3   4      162.62      166.01      7.16 o 
   6   3   4      102.12       94.06      3.98 o 
   7   3   4       74.05       90.97     16.99 o 
   8   3   4       28.14       29.46      9.07 o 
   9   3   4      278.48      175.29     95.88 o 
  -9   4   4        9.75       18.01      9.72 o 
  -8   4   4      505.70      511.39     15.05 o 
  -7   4   4     2610.11     2879.96     38.81 o 
  -6   4   4      137.23      142.06      6.31 o 
  -5   4   4       99.31       93.86      4.95 o 
  -4   4   4       19.06       15.67      2.14 o 
  -3   4   4       33.94       35.86      3.59 o 
  -2   4   4     7270.10     6761.02     66.96 o 
  -1   4   4    13756.54    13428.46     87.85 o 
   0   4   4     7942.29     7476.50     49.28 o 
   1   4   4      322.25      291.87      4.57 o 
   2   4   4      888.99      907.31      8.83 o 
   3   4   4       40.20       28.19      3.43 o 
   4   4   4      195.70      169.80      6.74 o 
   5   4   4      593.03      604.94     16.92 o 
   6   4   4      691.35      716.32     17.84 o 
   7   4   4       19.32       24.42      6.64 o 
   8   4   4       37.44       38.25     11.08 o 
   9   4   4      245.27      351.95     49.14 o 
  -9   5   4        0.64        8.01      5.47 o 
  -8   5   4      290.65      282.94     14.08 o 
  -7   5   4      361.53      360.07     16.44 o 
  -6   5   4      618.99      624.66     17.83 o 
  -5   5   4      505.26      473.88     22.92 o 
  -4   5   4        1.34        3.40      3.90 o 
  -3   5   4     1274.06     1187.67     15.45 o 
  -2   5   4       37.07       47.30      4.05 o 
  -1   5   4      350.10      379.20      7.03 o 
   0   5   4      317.70      300.85      7.08 o 
   1   5   4     1249.73     1248.60     14.81 o 
   2   5   4        0.60        1.10      2.23 o 
   3   5   4       92.99       79.77      5.29 o 
   4   5   4      131.20      111.04      5.88 o 
   5   5   4      146.88      146.86      4.85 o 
   6   5   4       30.83       31.85      7.55 o 
   7   5   4        6.73        6.06      3.77 o 
   8   5   4        7.24        8.97      6.09 o 
   9   5   4       60.96       55.90     20.63 o 
  -9   6   4       23.72       22.77      8.56 o 
  -8   6   4       95.01      119.26     28.14 o 
  -7   6   4        2.65        3.81      9.21 o 
  -6   6   4      894.85      874.09     19.32 o 
  -5   6   4      424.75      411.29     13.56 o 
  -4   6   4       13.11       14.62      4.37 o 
  -3   6   4      359.68      361.79      6.99 o 
  -2   6   4        0.58        0.66      2.68 o 
  -1   6   4      102.70       93.92      4.37 o 
   0   6   4      572.22      630.84      6.92 o 
   1   6   4     1674.07     1681.76     15.03 o 
   2   6   4        3.74        1.86      3.31 o 
   3   6   4     1541.86     1614.50     16.12 o 
   4   6   4      117.09      113.18      4.06 o 
   5   6   4      888.13      878.05     12.63 o 
   6   6   4        1.43        7.36      4.88 o 
   7   6   4      139.88      156.55     22.54 o 
   8   6   4        4.83       12.24      8.68 o 
   9   6   4        8.21       18.66     10.97 o 
  -9   7   4        5.90        3.07      6.82 o 
  -8   7   4      154.49      124.02     34.30 o 
  -7   7   4      975.26      932.25     27.70 o 
  -6   7   4        0.66        2.94      7.26 o 
  -5   7   4     2272.45     2341.08     30.15 o 
  -4   7   4      387.09      397.93      7.21 o 
  -3   7   4     2826.25     2816.88     42.30 o 
  -2   7   4      384.09      353.17     12.15 o 
  -1   7   4     3243.96     3167.46     31.36 o 
   0   7   4      233.44      261.99      5.03 o 
   1   7   4     1158.87     1022.48     11.94 o 
   2   7   4       11.55       10.91      2.36 o 
   3   7   4      987.39      947.36     17.87 o 
   4   7   4      288.59      275.84      7.69 o 
   5   7   4       31.36       30.44      5.73 o 
   6   7   4       53.82       42.89      8.93 o 
   7   7   4       61.74       43.74     10.97 o 
   8   7   4      359.51      420.00     37.90 o 
   9   7   4        2.15      -10.47     12.75 o 
  -9   8   4       75.71       45.75     19.78 o 
  -8   8   4       49.55       52.34     11.36 o 
  -7   8   4       45.92       21.71      6.94 o 
  -6   8   4       97.78       95.25     14.18 o 
  -5   8   4      139.54      139.27     12.69 o 
  -4   8   4       10.27       13.49      5.41 o 
  -3   8   4        0.59        3.19      2.32 o 
  -2   8   4      213.36      212.35     13.19 o 
  -1   8   4       22.82       28.14      4.04 o 
   0   8   4        0.35       -0.48      3.32 o 
   1   8   4     1517.88     1515.75     18.49 o 
   2   8   4     2025.53     2081.42     23.97 o 
   3   8   4      716.10      669.61     10.60 o 
   4   8   4       84.54       97.91     10.89 o 
   5   8   4      877.70      853.11     13.36 o 
   6   8   4      296.97      287.79     15.03 o 
   7   8   4      224.07      248.07     15.48 o 
   8   8   4       11.54       16.08     12.70 o 
   9   8   4       88.75       70.72     35.83 o 
  -9   9   4        7.73       13.92      8.72 o 
  -8   9   4        0.02       -8.67      9.99 o 
  -7   9   4       44.85       55.71     14.37 o 
  -6   9   4      138.66      145.06     23.16 o 
  -5   9   4      163.97      179.31     14.20 o 
  -4   9   4      225.45      224.62     17.88 o 
  -3   9   4       53.82       64.89      4.24 o 
  -2   9   4     1076.42     1077.32     14.26 o 
  -1   9   4       79.55      107.39      5.85 o 
   0   9   4     8034.09     8419.97     89.23 o 
   1   9   4      381.01      420.56      7.36 o 
   2   9   4      820.80      760.71     14.57 o 
   3   9   4      329.41      308.34      7.45 o 
   4   9   4        5.43        1.10      3.56 o 
   5   9   4        3.30       10.39      3.27 o 
   6   9   4       32.69       31.22      6.36 o 
   7   9   4       11.84        3.10      7.18 o 
   8   9   4      112.09      100.17     47.87 o 
   9   9   4      189.91      169.85     91.92 o 
  -9  10   4       39.28       37.03     16.46 o 
  -8  10   4      104.67       98.57     16.99 o 
  -7  10   4      432.74      454.36     19.99 o 
  -6  10   4        1.26        9.37     11.13 o 
  -5  10   4      375.32      378.97     16.87 o 
  -4  10   4        1.83        7.97      8.05 o 
  -3  10   4       47.64       46.78      4.12 o 
  -2  10   4       17.11       11.18      4.41 o 
  -1  10   4     2043.62     2261.73     28.96 o 
   0  10   4     1105.87     1044.25     17.54 o 
   1  10   4     1600.30     1616.92     24.71 o 
   2  10   4       24.35       44.24      6.53 o 
   3  10   4      897.38      924.15     15.91 o 
   4  10   4      521.65      503.78      7.91 o 
   5  10   4       97.96       87.17     11.73 o 
   6  10   4        5.01       14.74      5.13 o 
   7  10   4       66.92       65.99     14.39 o 
   8  10   4      107.13      104.12     37.43 o 
   9  10   4        0.00       -2.32     11.71 o 
  -9  11   4       57.43       35.24     16.18 o 
  -8  11   4        1.35        7.78      7.09 o 
  -7  11   4       50.68       40.02      7.79 o 
  -6  11   4      313.70      333.58     24.85 o 
  -5  11   4       60.67       68.01     12.48 o 
  -4  11   4      161.27      155.64     26.76 o 
  -3  11   4      128.25      134.99      6.42 o 
  -2  11   4     1382.35     1406.85     24.05 o 
  -1  11   4      456.04      429.11     13.41 o 
   0  11   4     1056.34     1046.31     18.28 o 
   1  11   4     1649.18     1749.91     31.47 o 
   2  11   4      160.51      179.72      9.76 o 
   3  11   4       26.12       33.41      5.11 o 
   4  11   4       44.43       47.50      7.90 o 
   5  11   4      147.60      151.51     16.11 o 
   6  11   4       13.54       13.98      6.13 o 
   7  11   4        0.00       13.00      8.82 o 
   8  11   4       98.69       89.45     54.81 o 
  -9  12   4        3.54        7.32     17.90 o 
  -8  12   4      475.34      560.23     53.27 o 
  -7  12   4       10.84        0.10      7.31 o 
  -6  12   4       55.61       60.57     11.54 o 
  -5  12   4      142.42      150.75     29.56 o 
  -4  12   4       27.27       23.72     10.55 o 
  -3  12   4     1674.83     1709.69     16.83 o 
  -2  12   4      373.78      393.22     14.77 o 
  -1  12   4      114.49      113.18     17.03 o 
   0  12   4        4.02       -0.79      6.10 o 
   1  12   4        8.73       10.19      5.20 o 
   2  12   4       16.61       12.77      4.72 o 
   3  12   4       89.96      114.35     16.69 o 
   4  12   4     4179.25     4534.80     78.38 o 
   5  12   4      338.74      309.84     14.83 o 
   6  12   4        1.55       15.16      5.63 o 
   7  12   4       16.59        3.86      8.57 o 
   8  12   4      100.61       41.46     27.08 o 
  -8  13   4        5.48        7.07     11.20 o 
  -7  13   4        8.29       11.52      7.09 o 
  -6  13   4       23.57       22.38      9.19 o 
  -5  13   4     1249.54     1313.89     69.81 o 
  -4  13   4       18.92       13.29      4.40 o 
  -3  13   4      883.11      886.20     15.81 o 
  -2  13   4     2625.12     2822.58     29.37 o 
  -1  13   4       85.81       75.26     15.00 o 
   0  13   4     1942.52     2001.77     37.66 o 
   1  13   4      135.62      163.48     20.55 o 
   2  13   4      872.70      845.50     21.41 o 
   3  13   4     3497.73     3836.96     40.25 o 
   4  13   4      304.88      320.21     12.64 o 
   5  13   4      979.43      944.56     25.23 o 
   6  13   4        3.95        2.62      3.96 o 
   7  13   4       14.52       19.62     10.18 o 
   8  13   4       39.95       46.04     22.73 o 
  -8  14   4      181.84      173.25     50.69 o 
  -7  14   4      120.15      143.16     29.06 o 
  -6  14   4        0.08       19.45      7.66 o 
  -5  14   4      117.91       93.97     20.06 o 
  -4  14   4      190.37      179.24     18.39 o 
  -3  14   4       73.30       58.54      7.68 o 
  -2  14   4       94.12       99.80     17.18 o 
  -1  14   4     1061.44     1124.76     38.71 o 
   0  14   4      236.34      223.48     34.11 o 
   1  14   4      498.66      519.80     14.65 o 
   2  14   4      198.18      213.19     28.77 o 
   3  14   4     1161.64     1132.54     34.55 o 
   4  14   4       73.02       61.83      8.13 o 
   5  14   4       39.96       52.28      9.87 o 
   6  14   4        2.25        5.11     12.50 o 
   7  14   4      358.59      340.15     23.70 o 
   8  14   4       46.48       51.58     37.84 o 
  -8  15   4        0.00        8.29      9.35 o 
  -7  15   4       25.45       38.80     12.81 o 
  -6  15   4      111.27       98.86     22.92 o 
  -5  15   4       78.99       84.59     16.47 o 
  -4  15   4       58.97       40.24      9.10 o 
  -3  15   4       49.57       58.58      7.13 o 
  -2  15   4       61.14       59.87     10.37 o 
  -1  15   4      186.77      222.97     18.04 o 
   0  15   4     1642.99     1620.02     34.45 o 
   1  15   4       61.09       44.70      8.72 o 
   2  15   4      631.70      631.77     19.69 o 
   3  15   4     1237.04     1315.03     57.27 o 
   4  15   4       73.89       75.54     19.88 o 
   5  15   4       46.51       29.89      8.02 o 
   6  15   4      305.22      227.01     60.37 o 
   7  15   4       16.60       21.62     13.83 o 
   8  15   4       84.15       90.13     61.72 o 
  -8  16   4        5.13       15.81      9.07 o 
  -7  16   4      607.97      687.84     41.55 o 
  -6  16   4        0.02       15.69     10.37 o 
  -5  16   4      354.32      376.33     24.12 o 
  -4  16   4        6.53       -3.92      5.76 o 
  -3  16   4      125.49      128.19      9.76 o 
  -2  16   4      192.03      223.71     18.27 o 
  -1  16   4      317.89      346.19     25.17 o 
   0  16   4       18.80       23.50      7.89 o 
   1  16   4       31.12       30.70      8.48 o 
   2  16   4      201.27      208.70     28.80 o 
   3  16   4      754.63      761.74     30.04 o 
   4  16   4      199.16      180.87     28.29 o 
   5  16   4      790.39      859.05     41.41 o 
   6  16   4        4.19        4.86     19.51 o 
   7  16   4      369.06      488.86     35.54 o 
  -7  17   4        0.95       11.91      8.11 o 
  -6  17   4      413.79      501.23     18.20 o 
  -5  17   4      156.57      143.02     22.24 o 
  -4  17   4       78.19       75.82     11.33 o 
  -3  17   4        9.60       22.23      8.11 o 
  -2  17   4      140.90      155.23     16.57 o 
  -1  17   4      229.88      254.93     15.95 o 
   0  17   4      249.12      263.30     38.19 o 
   1  17   4      117.09      118.28     15.34 o 
   2  17   4      312.50      305.30     34.64 o 
   3  17   4      445.83      392.34     13.15 o 
   4  17   4        1.03        0.44      5.87 o 
   5  17   4       81.83       58.38     21.79 o 
   6  17   4       89.14       77.52     21.37 o 
   7  17   4      116.42      108.18     45.09 o 
  -7  18   4      324.17      337.77     27.91 o 
  -6  18   4       34.29       27.94     13.51 o 
  -5  18   4       11.66       18.04      7.18 o 
  -4  18   4        3.43        7.18      5.51 o 
  -3  18   4        5.86        1.95      5.48 o 
  -2  18   4      218.60      262.44     25.60 o 
  -1  18   4      156.20      166.98     20.55 o 
   0  18   4       93.34      104.92     13.26 o 
   1  18   4        1.59        4.45      4.72 o 
   2  18   4      558.72      599.67     28.14 o 
   3  18   4        2.55       11.44     13.14 o 
   4  18   4        0.95        3.22      4.14 o 
   5  18   4      236.31      245.09     51.15 o 
   6  18   4       22.85       11.86     14.63 o 
   7  18   4        1.35       -8.77     19.11 o 
  -7  19   4        4.63       18.72      8.06 o 
  -6  19   4      263.00      212.62     39.72 o 
  -5  19   4       12.30        1.89     10.84 o 
  -4  19   4        0.20        7.63      8.31 o 
  -3  19   4      808.29      947.31     23.50 o 
  -2  19   4      341.11      383.85     14.11 o 
  -1  19   4      132.85      144.79     17.64 o 
   0  19   4        0.50       -4.65      7.34 o 
   1  19   4        0.26        2.20      5.10 o 
   2  19   4       73.00       51.50      8.79 o 
   3  19   4      555.52      668.42     19.52 o 
   4  19   4        1.29       15.33      7.98 o 
   5  19   4        3.80        5.09     19.24 o 
   6  19   4       55.73       45.01     15.70 o 
  -6  20   4        3.92        8.27      7.77 o 
  -5  20   4     1623.25     2115.89     59.37 o 
  -4  20   4       35.85       23.90      8.83 o 
  -3  20   4        0.02        2.91      7.62 o 
  -2  20   4       47.81       29.54      6.19 o 
  -1  20   4        1.74        6.23      7.48 o 
   0  20   4      196.71      187.44     24.73 o 
   1  20   4       23.61       17.40      6.43 o 
   2  20   4       19.49       20.46      8.22 o 
   3  20   4       79.61       94.66     16.32 o 
   4  20   4      122.53      101.72     16.13 o 
   5  20   4      288.68      258.21     76.66 o 
   6  20   4        8.29        9.08     14.20 o 
  -6  21   4        4.87       16.83      9.89 o 
  -5  21   4      273.80      258.42     51.47 o 
  -4  21   4      237.04      227.52     40.63 o 
  -3  21   4      146.83      148.31     21.83 o 
  -2  21   4      319.56      323.42     22.75 o 
  -1  21   4      304.57      278.89     39.32 o 
   0  21   4      111.66       83.95     16.10 o 
   1  21   4        0.39       -3.96      7.28 o 
   2  21   4      124.50      148.47     21.61 o 
   3  21   4       52.92       34.06      8.40 o 
   4  21   4        0.56        9.79      9.02 o 
   5  21   4        0.34        2.99      6.76 o 
  -5  22   4       16.11       24.65     11.51 o 
  -4  22   4        0.56       15.63      8.71 o 
  -3  22   4        6.96       11.45      7.99 o 
  -2  22   4      112.83       99.67     13.55 o 
  -1  22   4       17.32       17.68      5.23 o 
   0  22   4       79.01       71.51     15.38 o 
   1  22   4       42.58       36.25      8.11 o 
   2  22   4      588.35      658.40     22.85 o 
   3  22   4       41.08       30.12      9.19 o 
   4  22   4       17.85       26.07     10.23 o 
   5  22   4       27.11       24.12     13.03 o 
  -4  23   4       22.13       23.75     12.17 o 
  -3  23   4       40.36       49.41     11.75 o 
  -2  23   4        0.51        6.29     10.66 o 
  -1  23   4      157.61      127.20     20.72 o 
   0  23   4      241.55      222.32     31.89 o 
   1  23   4      720.81      755.12     20.46 o 
   2  23   4      156.07      122.48     23.08 o 
   3  23   4       48.61       46.17     12.63 o 
   4  23   4       94.17       96.72     41.86 o 
  -4  24   4        4.17        8.81      8.51 o 
  -3  24   4       77.87       61.15     15.25 o 
  -2  24   4       71.48       62.34     13.22 o 
  -1  24   4       10.79       11.74      6.37 o 
   0  24   4       30.11       25.41      8.12 o 
   1  24   4       76.28       55.06     13.01 o 
   2  24   4      437.60      488.98     24.30 o 
   3  24   4       27.87       29.06     13.62 o 
  -3  25   4        7.39        1.76      8.10 o 
  -2  25   4      323.15      356.07     38.39 o 
  -1  25   4      176.08      136.34     31.72 o 
   0  25   4       26.20       21.11      9.44 o 
   1  25   4       18.42       17.66      6.93 o 
   2  25   4        1.33       11.66      7.32 o 
  -1  26   4      105.26       84.93     20.14 o 
   0  26   4       45.29       34.36      8.32 o 
  -9   0   5       24.06       16.20     19.76 o 
  -7   0   5      298.07      277.35     10.47 o 
  -5   0   5      106.88      115.03     10.98 o 
  -3   0   5     2557.15     2398.21     67.54 o 
  -1   0   5     8706.85     7792.27     89.32 o 
   1   0   5     7187.03     6965.41     75.94 o 
   3   0   5      457.25      540.18     15.26 o 
   5   0   5      351.53      354.40      6.78 o 
   7   0   5       65.34       56.98     22.53 o 
   9   0   5      181.76      255.09     22.00 o 
 -10   1   5       34.60        5.58     17.14 o 
  -9   1   5      560.51      667.95     30.08 o 
  -8   1   5      135.61      113.48     19.16 o 
  -7   1   5       16.68       15.49      3.42 o 
  -6   1   5      265.28      252.83      5.47 o 
  -5   1   5      728.40      703.28     12.25 o 
  -4   1   5     1864.50     1901.83     22.08 o 
  -3   1   5     3871.71     3882.94     59.73 o 
  -2   1   5      813.96      837.40     10.89 o 
  -1   1   5       12.69       14.22      3.64 o 
   0   1   5       15.46       12.42      2.22 o 
   1   1   5     1910.43     1925.42     18.86 o 
   2   1   5      728.43      746.68      6.31 o 
   3   1   5     4783.67     4909.58     76.65 o 
   4   1   5        3.58        0.23      4.41 o 
   5   1   5        0.14        6.59      2.99 o 
   6   1   5      252.07      234.99     10.20 o 
   7   1   5       63.96       63.98     16.73 o 
   8   1   5        0.32       -3.52      7.24 o 
   9   1   5      325.96      364.38     31.03 o 
 -10   2   5       90.50       73.88     52.68 o 
  -9   2   5      135.66      134.36     36.12 o 
  -8   2   5        3.88        4.50      5.37 o 
  -7   2   5      581.69      566.19     14.42 o 
  -6   2   5      457.71      439.80      6.00 o 
  -5   2   5      243.94      237.41      7.68 o 
  -4   2   5       44.70       29.07      4.78 o 
  -3   2   5     3022.96     2964.61     42.05 o 
  -2   2   5       86.14       89.13      2.33 o 
  -1   2   5     7280.15     6397.42     68.01 o 
   0   2   5     1416.82     1442.14     15.14 o 
   1   2   5     7098.07     6447.88     30.06 o 
   2   2   5     2628.23     2563.30     51.79 o 
   3   2   5     3603.48     3780.84     42.40 o 
   4   2   5       46.26       60.81      5.37 o 
   5   2   5      429.51      448.41     11.71 o 
   6   2   5       30.82       17.54      6.05 o 
   7   2   5      174.70      144.53     30.48 o 
   8   2   5        6.19        7.70      8.58 o 
   9   2   5      121.07      109.68     59.46 o 
 -10   3   5       97.80       61.72     40.18 o 
  -9   3   5       21.12       12.86      9.06 o 
  -8   3   5      452.77      493.02     17.41 o 
  -7   3   5       32.01       25.84     10.55 o 
  -6   3   5      651.82      692.69     10.21 o 
  -5   3   5        0.14        2.92      1.46 o 
  -4   3   5        6.17        4.12      1.82 o 
  -3   3   5      208.94      214.43      9.00 o 
  -2   3   5     3643.76     3524.14     83.48 o 
  -1   3   5     3241.92     3166.91     36.37 o 
   0   3   5      627.52      567.36      6.80 o 
   1   3   5      101.66       86.84      5.26 o 
   2   3   5      875.83     1016.78     12.05 o 
   3   3   5       28.72       23.45      4.16 o 
   4   3   5      498.36      447.01     13.10 o 
   5   3   5      987.07      980.75     25.15 o 
   6   3   5      824.71      859.37     26.60 o 
   7   3   5      225.43      270.85     20.87 o 
   8   3   5      116.50      101.95     24.75 o 
   9   3   5       92.05       69.14     34.94 o 
 -10   4   5       29.38       15.71      9.44 o 
  -9   4   5        1.73        5.33      8.49 o 
  -8   4   5      769.90      810.40     40.60 o 
  -7   4   5       11.71       15.15      3.88 o 
  -6   4   5      546.29      542.61     16.63 o 
  -5   4   5       21.77       19.40      3.54 o 
  -4   4   5     1234.57     1263.55     16.62 o 
  -3   4   5      511.56      497.90      5.52 o 
  -2   4   5      262.19      197.66     10.98 o 
  -1   4   5     2161.50     2091.63     31.97 o 
   0   4   5      114.76       91.13      5.70 o 
   1   4   5     2821.18     2680.57     45.64 o 
   2   4   5      227.41      256.61      4.69 o 
   3   4   5      109.64      118.02      7.67 o 
   4   4   5      397.48      361.18      8.64 o 
   5   4   5      407.76      379.60     20.70 o 
   6   4   5     1071.24     1067.75     32.62 o 
   7   4   5        6.50        8.97      7.34 o 
   8   4   5       70.67       57.46     15.89 o 
   9   4   5        0.13        7.95     11.51 o 
  -9   5   5      194.04      219.75     31.57 o 
  -8   5   5     1059.67     1155.34     37.73 o 
  -7   5   5        3.09        4.56      4.13 o 
  -6   5   5     3819.25     4096.01     57.91 o 
  -5   5   5       66.59       67.83      8.90 o 
  -4   5   5      344.92      363.41     14.90 o 
  -3   5   5      432.80      425.10      8.15 o 
  -2   5   5     1188.56     1087.56     17.17 o 
  -1   5   5      597.62      577.04      9.22 o 
   0   5   5      878.12      843.62      7.50 o 
   1   5   5      111.98      129.30      4.09 o 
   2   5   5      197.09      244.23      5.10 o 
   3   5   5       29.88       18.77      3.18 o 
   4   5   5     1540.37     1483.72     22.60 o 
   5   5   5      331.46      344.25     10.84 o 
   6   5   5       93.08       72.66     14.49 o 
   7   5   5       20.99       17.57      8.18 o 
   8   5   5      346.71      420.58     21.53 o 
   9   5   5      138.92      102.76     46.09 o 
  -9   6   5       53.27       47.44     13.43 o 
  -8   6   5       10.85        7.28      4.38 o 
  -7   6   5      482.96      502.73     23.83 o 
  -6   6   5      138.98      126.13     20.83 o 
  -5   6   5      257.20      244.46     17.31 o 
  -4   6   5        5.60        5.86      5.96 o 
  -3   6   5       19.56       25.08      2.91 o 
  -2   6   5       18.04       10.86      2.99 o 
  -1   6   5     1931.58     2098.08     20.55 o 
   0   6   5      633.48      537.14      7.21 o 
   1   6   5     2238.87     2288.86     22.83 o 
   2   6   5       15.18       15.86      3.22 o 
   3   6   5       29.83       18.69      3.73 o 
   4   6   5      505.15      457.66     13.09 o 
   5   6   5      216.88      170.05     12.03 o 
   6   6   5      231.90      181.17     14.81 o 
   7   6   5       96.65       42.27     22.41 o 
   8   6   5      180.08      143.40     35.64 o 
   9   6   5       24.32       19.54     13.07 o 
  -9   7   5       34.98       29.94      7.00 o 
  -8   7   5      112.79      100.47     15.77 o 
  -7   7   5      710.54      732.66     35.80 o 
  -6   7   5     1749.33     1751.06     38.93 o 
  -5   7   5     2233.97     2296.57     33.23 o 
  -4   7   5        2.19        3.26      2.13 o 
  -3   7   5      234.54      274.42      4.20 o 
  -2   7   5       44.93       44.68      5.55 o 
  -1   7   5      105.71      100.14      5.69 o 
   0   7   5      337.24      324.00      5.89 o 
   1   7   5     1318.67     1334.44     14.46 o 
   2   7   5       18.22       18.80      3.47 o 
   3   7   5       12.29       10.27      2.61 o 
   4   7   5     1237.96     1303.96     14.16 o 
   5   7   5     1089.34     1062.63     37.80 o 
   6   7   5     1785.64     1882.71     28.91 o 
   7   7   5       47.55       35.99      7.57 o 
   8   7   5       68.97       56.18     26.22 o 
   9   7   5       15.62       16.24      7.83 o 
  -9   8   5       52.12       52.48     14.24 o 
  -8   8   5      169.58      150.74     25.02 o 
  -7   8   5       68.11       77.00     15.95 o 
  -6   8   5      379.23      377.00     17.86 o 
  -5   8   5      400.30      426.54     17.00 o 
  -4   8   5       38.83       41.82      5.93 o 
  -3   8   5       59.00       59.34      4.41 o 
  -2   8   5     2346.33     2345.83     26.56 o 
  -1   8   5     1764.67     1839.77     19.78 o 
   0   8   5     3140.02     3180.74     29.20 o 
   1   8   5       87.24       78.89      8.78 o 
   2   8   5      722.80      898.38     13.39 o 
   3   8   5     1029.05     1019.69     17.04 o 
   4   8   5       18.26       20.89      4.56 o 
   5   8   5       20.07       17.18      3.46 o 
   6   8   5      224.88      204.58     13.78 o 
   7   8   5       26.12       37.60      8.29 o 
   8   8   5       10.52       17.14     13.10 o 
   9   8   5        7.67       11.93     10.26 o 
  -9   9   5       80.71       78.93     18.92 o 
  -8   9   5      268.95      205.78     34.72 o 
  -7   9   5       77.78       70.13     13.09 o 
  -6   9   5     2109.86     2308.41     34.82 o 
  -5   9   5      332.98      315.63     16.64 o 
  -4   9   5       87.60       83.67      7.22 o 
  -3   9   5       59.23       51.15      4.33 o 
  -2   9   5      338.71      306.43      6.19 o 
  -1   9   5     1118.19     1086.38     17.34 o 
   0   9   5      230.67      229.47     10.41 o 
   1   9   5     1518.19     1586.71     19.47 o 
   2   9   5      919.14      988.77     15.29 o 
   3   9   5       50.36       54.46      6.57 o 
   4   9   5      256.28      273.58      8.74 o 
   5   9   5        3.03        2.84      5.22 o 
   6   9   5      253.13      266.00     20.58 o 
   7   9   5      331.20      382.15     24.39 o 
   8   9   5       64.15       67.47     22.25 o 
   9   9   5      105.21      101.08     41.31 o 
  -9  10   5       19.88       22.57      6.59 o 
  -8  10   5        2.19        5.33      7.23 o 
  -7  10   5        5.84        4.62      7.64 o 
  -6  10   5      267.98      250.67     34.33 o 
  -5  10   5      196.05      207.62     27.27 o 
  -4  10   5      348.70      346.86      6.75 o 
  -3  10   5     1667.77     1665.10     20.78 o 
  -2  10   5      319.52      314.70      6.35 o 
  -1  10   5      498.57      418.00     12.55 o 
   0  10   5       54.71       63.13      7.88 o 
   1  10   5      990.58      969.82     18.95 o 
   2  10   5      794.29      788.68     14.03 o 
   3  10   5       24.17       32.37      4.79 o 
   4  10   5      232.83      244.39     10.43 o 
   5  10   5        0.63        6.60      3.99 o 
   6  10   5       76.24       69.29     13.04 o 
   7  10   5        4.32       12.80     11.45 o 
   8  10   5      176.83      153.93     53.06 o 
  -9  11   5       65.62       47.99     18.87 o 
  -8  11   5       92.22      101.31     16.37 o 
  -7  11   5      326.77      380.95     31.19 o 
  -6  11   5      144.05      147.22     15.50 o 
  -5  11   5      318.16      302.64     19.33 o 
  -4  11   5       15.68       13.71      3.86 o 
  -3  11   5     1276.92     1249.72     15.79 o 
  -2  11   5      121.18      106.97      7.15 o 
  -1  11   5        7.15       10.15      3.31 o 
   0  11   5       74.39       80.41     11.50 o 
   1  11   5      100.87      128.55     16.74 o 
   2  11   5      213.64      208.04     17.74 o 
   3  11   5     1911.45     1998.41     33.47 o 
   4  11   5        3.36        7.53      3.79 o 
   5  11   5       39.77       29.86      6.05 o 
   6  11   5       55.14       40.22      8.90 o 
   7  11   5      440.63      533.65     17.01 o 
   8  11   5       50.32       34.38     20.87 o 
  -8  12   5        9.33       11.60      6.48 o 
  -7  12   5       35.83       39.05      8.49 o 
  -6  12   5        0.32       10.65      8.75 o 
  -5  12   5       52.10       50.19      9.69 o 
  -4  12   5     2682.35     2755.47     29.01 o 
  -3  12   5       63.40       54.63      7.64 o 
  -2  12   5       25.90       25.12      5.38 o 
  -1  12   5     1198.36     1189.00     19.81 o 
   0  12   5      875.22      993.59     18.82 o 
   1  12   5       90.75       79.24      8.87 o 
   2  12   5       82.77       88.33     12.65 o 
   3  12   5      960.98     1029.53     21.18 o 
   4  12   5      403.65      401.99     10.82 o 
   5  12   5       20.71       15.29      5.51 o 
   6  12   5       35.54       24.42      6.69 o 
   7  12   5      116.63       95.71     22.99 o 
   8  12   5        4.22       20.86     11.35 o 
  -8  13   5        0.64        5.62      5.70 o 
  -7  13   5       42.20       50.29      8.95 o 
  -6  13   5        3.37       12.54      5.72 o 
  -5  13   5      152.68      164.28     23.10 o 
  -4  13   5     2002.27     2017.16     29.48 o 
  -3  13   5      104.72       97.49     13.64 o 
  -2  13   5      243.71      230.88     11.98 o 
  -1  13   5      123.65      164.59     22.22 o 
   0  13   5      423.31      394.46     17.18 o 
   1  13   5      260.86      300.89     14.55 o 
   2  13   5       28.65       33.72      8.55 o 
   3  13   5       69.16       60.81     11.00 o 
   4  13   5      293.74      282.34     14.76 o 
   5  13   5      328.61      315.00     14.14 o 
   6  13   5      152.70      152.12     25.71 o 
   7  13   5      165.77      159.55     38.94 o 
   8  13   5        0.74       -8.30     24.15 o 
  -8  14   5      308.27      350.86     61.45 o 
  -7  14   5       17.63       18.21      7.98 o 
  -6  14   5        0.56       17.62      8.02 o 
  -5  14   5       97.30       92.53     16.31 o 
  -4  14   5     1334.51     1312.69     21.12 o 
  -3  14   5      909.03      861.11     18.14 o 
  -2  14   5     1701.78     1848.40     26.34 o 
  -1  14   5      214.12      222.18     30.01 o 
   0  14   5       90.89       94.12     13.03 o 
   1  14   5       10.92       10.91      7.28 o 
   2  14   5      627.71      621.36     21.57 o 
   3  14   5      326.11      299.55     11.26 o 
   4  14   5      780.44      794.23     20.01 o 
   5  14   5      115.25       99.29     16.83 o 
   6  14   5        4.53        3.54      8.39 o 
   7  14   5        8.71       16.16     12.60 o 
   8  14   5        2.15       -8.10     30.23 o 
  -8  15   5       26.38       15.42      8.70 o 
  -7  15   5       39.16       35.80     10.92 o 
  -6  15   5        1.80        8.61      7.12 o 
  -5  15   5       68.00       71.23     12.47 o 
  -4  15   5      116.59       96.21     14.43 o 
  -3  15   5      352.37      401.98     17.73 o 
  -2  15   5        4.74       -1.97      7.34 o 
  -1  15   5       29.75       24.09      6.98 o 
   0  15   5       43.54       41.80     10.45 o 
   1  15   5      514.80      568.88     16.26 o 
   2  15   5       48.85       39.64      7.54 o 
   3  15   5      902.73      978.16     18.62 o 
   4  15   5     1794.32     1837.87     43.66 o 
   5  15   5       25.59       18.88      6.69 o 
   6  15   5        0.14       22.17     19.73 o 
   7  15   5       31.45       14.62      9.11 o 
  -7  16   5        0.50        7.22      9.19 o 
  -6  16   5      124.52      128.06     19.77 o 
  -5  16   5      521.60      571.01     22.12 o 
  -4  16   5      543.80      615.14     20.38 o 
  -3  16   5        0.92       -1.12      4.28 o 
  -2  16   5        6.95       -6.46      7.12 o 
  -1  16   5      188.40      212.16     13.30 o 
   0  16   5       25.97       37.28      8.63 o 
   1  16   5       45.52       63.46     10.13 o 
   2  16   5      426.19      433.79     14.80 o 
   3  16   5      113.88      104.46     13.89 o 
   4  16   5      331.50      371.06     19.12 o 
   5  16   5        1.30        6.96      9.47 o 
   6  16   5      151.92      122.08     40.01 o 
   7  16   5      117.45      120.26     41.46 o 
  -7  17   5       84.35       69.80     23.15 o 
  -6  17   5        8.63       20.18      7.87 o 
  -5  17   5        3.30       -1.10      9.69 o 
  -4  17   5       45.42       53.10     12.94 o 
  -3  17   5       53.42       45.62      6.40 o 
  -2  17   5      663.50      691.63     20.66 o 
  -1  17   5       25.19       33.21      7.17 o 
   0  17   5      257.57      228.25     17.90 o 
   1  17   5      206.04      198.18     22.25 o 
   2  17   5      352.19      365.75     15.62 o 
   3  17   5      534.53      556.31     23.29 o 
   4  17   5      352.95      383.97     19.01 o 
   5  17   5       15.00       15.90      7.31 o 
   6  17   5      158.64      119.03     30.26 o 
   7  17   5        0.31        7.09     15.63 o 
  -7  18   5       22.09       25.62      7.42 o 
  -6  18   5      390.87      462.52     56.23 o 
  -5  18   5       22.15       16.65     10.24 o 
  -4  18   5       55.45       59.04     14.34 o 
  -3  18   5        9.62        8.42      4.96 o 
  -2  18   5        0.36       12.13      6.96 o 
  -1  18   5       76.71       85.44      9.64 o 
   0  18   5     1065.57     1114.03     21.78 o 
   1  18   5        3.55       10.97      4.95 o 
   2  18   5      656.36      682.77     23.52 o 
   3  18   5      120.79      113.11     20.66 o 
   4  18   5       39.07       43.28      9.72 o 
   5  18   5        3.39       20.33     14.57 o 
   6  18   5        7.91        9.34      8.37 o 
  -6  19   5        0.05       10.11      8.58 o 
  -5  19   5        0.71       12.29      6.52 o 
  -4  19   5       18.11       32.64     12.83 o 
  -3  19   5      177.32      158.02     20.91 o 
  -2  19   5       53.22       56.14     10.53 o 
  -1  19   5      193.92      186.77     22.30 o 
   0  19   5       93.38       98.25     14.42 o 
   1  19   5      221.34      212.20     35.75 o 
   2  19   5       15.86       15.24      5.74 o 
   3  19   5       32.66       33.85      9.46 o 
   4  19   5       57.14       41.93     11.86 o 
   5  19   5        0.02       -4.29     12.82 o 
   6  19   5      254.34      215.14     69.03 o 
  -6  20   5        0.11       10.32      9.94 o 
  -5  20   5       76.15       89.94     19.57 o 
  -4  20   5       17.26       18.28     11.54 o 
  -3  20   5       44.67       64.20     13.01 o 
  -2  20   5        2.66       11.66      6.65 o 
  -1  20   5       93.68       99.69     13.54 o 
   0  20   5       24.91       31.12      9.66 o 
   1  20   5       70.74       65.26     13.80 o 
   2  20   5      135.09      131.36     23.00 o 
   3  20   5      493.06      525.48     22.42 o 
   4  20   5       53.31       46.18     13.21 o 
   5  20   5        0.24       17.27     11.47 o 
   6  20   5        9.82        8.55     12.00 o 
  -5  21   5       42.52       27.16      9.98 o 
  -4  21   5       48.27       35.36     13.63 o 
  -3  21   5      322.15      352.24     25.70 o 
  -2  21   5       79.11       94.86     14.28 o 
  -1  21   5        0.01       11.97      6.52 o 
   0  21   5       79.60       92.61     11.34 o 
   1  21   5      157.44      137.37     20.61 o 
   2  21   5       42.57       35.01      8.40 o 
   3  21   5       94.86       76.40     14.22 o 
   4  21   5      224.13      164.56     60.14 o 
   5  21   5       74.87       66.39     46.25 o 
  -5  22   5        7.91       15.26      9.51 o 
  -4  22   5      321.23      287.85     59.71 o 
  -3  22   5        2.15       11.40      8.15 o 
  -2  22   5        1.36       12.10      6.44 o 
  -1  22   5      204.91      236.82     33.66 o 
   0  22   5      114.14      107.53     18.51 o 
   1  22   5       17.42       27.39      8.13 o 
   2  22   5       35.44       29.10     10.20 o 
   3  22   5       83.85       65.08     16.41 o 
   4  22   5       81.07       40.70     21.40 o 
  -4  23   5        1.31        2.45      8.72 o 
  -3  23   5       56.21       69.67     17.29 o 
  -2  23   5        0.02        9.95     10.25 o 
  -1  23   5       79.62       59.75     10.92 o 
   0  23   5      179.25      145.67     24.29 o 
   1  23   5      105.65       94.77     13.71 o 
   2  23   5        2.02        3.28      8.43 o 
   3  23   5       34.72       27.91      8.14 o 
   4  23   5        2.27       20.73     11.03 o 
  -3  24   5      167.95      152.74     40.32 o 
  -2  24   5        6.84        0.71     12.63 o 
  -1  24   5      660.06      778.84     67.90 o 
   0  24   5       28.01       35.73      7.97 o 
   1  24   5      155.32      142.38     24.30 o 
   2  24   5       24.59       28.76     10.69 o 
   3  24   5        5.05       14.33      6.47 o 
  -2  25   5        4.34       15.12      6.92 o 
  -1  25   5       16.95       20.70      9.59 o 
   0  25   5      155.92       98.20     24.75 o 
   1  25   5        5.56        9.53      6.09 o 
   2  25   5        4.36       11.87      5.48 o 
  -8   0   6        2.77        2.67     20.15 o 
  -6   0   6     6539.62     6995.84    146.12 o 
  -4   0   6     8467.32     8064.64     51.70 o 
  -2   0   6     1162.51     1262.09     25.42 o 
   0   0   6      612.40      589.94     11.77 o 
   2   0   6       74.05       87.25      6.67 o 
   4   0   6     1186.37     1181.40     51.73 o 
   6   0   6      633.81      714.89     78.67 o 
   8   0   6      160.97      166.08     59.28 o 
 -10   1   6        0.29       15.32      7.60 o 
  -9   1   6        0.35       -8.34     10.54 o 
  -8   1   6       30.68       15.47      5.32 o 
  -7   1   6       87.77       84.29     11.63 o 
  -6   1   6      698.63      733.71     13.81 o 
  -5   1   6      103.05      118.67      4.30 o 
  -4   1   6       24.20       23.58      4.15 o 
  -3   1   6       11.63       11.16      2.80 o 
  -2   1   6      934.32      951.76     17.86 o 
  -1   1   6     4341.56     4188.28     70.38 o 
   0   1   6     3103.91     2975.42     30.29 o 
   1   1   6      423.33      407.61      6.14 o 
   2   1   6     1022.75      956.07     11.88 o 
   3   1   6        6.36        4.09      1.72 o 
   4   1   6      269.44      242.87      9.88 o 
   5   1   6       35.93       33.58     12.82 o 
   6   1   6        0.62       -7.41     12.26 o 
   7   1   6       13.35       25.67      9.02 o 
   8   1   6       31.44       37.18     13.77 o 
   9   1   6       18.47       10.04     10.74 o 
 -10   2   6      156.18      209.23     71.63 o 
  -9   2   6       56.02       55.38     17.12 o 
  -8   2   6        0.73        5.25      4.22 o 
  -7   2   6      959.98     1011.06     24.98 o 
  -6   2   6      352.07      362.00      8.81 o 
  -5   2   6      197.42      192.76      5.76 o 
  -4   2   6      292.69      336.42      6.28 o 
  -3   2   6       20.52       24.73      3.19 o 
  -2   2   6      210.82      239.09      6.57 o 
  -1   2   6     1289.26     1314.84     13.21 o 
   0   2   6       64.99       65.11      6.43 o 
   1   2   6       45.66       56.04      4.02 o 
   2   2   6      613.26      598.49      7.85 o 
   3   2   6       77.36       88.27      8.07 o 
   4   2   6       31.88       33.20      5.64 o 
   5   2   6      286.24      258.16     14.82 o 
   6   2   6       98.73      123.02     18.39 o 
   7   2   6      220.44      175.49     46.73 o 
   8   2   6      253.75      330.39     87.42 o 
   9   2   6      119.13       74.34     43.89 o 
  -9   3   6        3.17       -8.64     10.26 o 
  -8   3   6      176.24      201.57     31.43 o 
  -7   3   6      100.53      104.88     14.62 o 
  -6   3   6      265.56      250.64     12.68 o 
  -5   3   6       99.20      102.66      7.94 o 
  -4   3   6      310.50      302.32      7.21 o 
  -3   3   6      227.34      250.68      5.02 o 
  -2   3   6     9074.59     9074.03    155.36 o 
  -1   3   6     1688.55     1540.25     14.78 o 
   0   3   6      246.19      268.39      4.43 o 
   1   3   6      486.69      417.35      5.85 o 
   2   3   6      133.48      120.78      4.03 o 
   3   3   6      308.63      336.78      9.29 o 
   4   3   6     2660.21     2670.38     35.02 o 
   5   3   6      158.00      157.42      9.68 o 
   6   3   6      190.88      159.67     13.83 o 
   7   3   6      202.95      206.32     35.93 o 
   8   3   6       27.20       27.29     13.61 o 
   9   3   6        3.66       17.24     10.57 o 
  -9   4   6       53.41       39.75     16.60 o 
  -8   4   6      379.23      417.38     19.98 o 
  -7   4   6      804.98      844.50     22.21 o 
  -6   4   6        0.19        0.87      2.57 o 
  -5   4   6      162.56      166.95      5.77 o 
  -4   4   6      392.43      405.58      7.21 o 
  -3   4   6      809.21      840.13     11.64 o 
  -2   4   6     1200.17     1131.79     17.35 o 
  -1   4   6       53.50       67.78      5.10 o 
   0   4   6      767.81      696.35      7.59 o 
   1   4   6      707.08      749.98      9.76 o 
   2   4   6     2903.85     3081.46     47.54 o 
   3   4   6      797.15      819.26     17.04 o 
   4   4   6      699.76      721.09     14.20 o 
   5   4   6     3183.19     3251.68     52.76 o 
   6   4   6      998.56      971.53     27.75 o 
   7   4   6      223.40      280.92     28.97 o 
   8   4   6       40.07       26.31     11.67 o 
   9   4   6      261.51      280.03     77.32 o 
  -9   5   6      133.78      111.53     37.61 o 
  -8   5   6      195.93      163.70     30.36 o 
  -7   5   6      230.15      212.74     28.90 o 
  -6   5   6        0.76        4.77     10.56 o 
  -5   5   6      207.23      211.70     13.75 o 
  -4   5   6       36.54       42.31      6.05 o 
  -3   5   6      272.56      279.08      7.70 o 
  -2   5   6      898.49      888.51     14.51 o 
  -1   5   6     7701.29     7304.60    104.78 o 
   0   5   6     1204.06     1267.27     13.33 o 
   1   5   6     1488.82     1485.55     15.21 o 
   2   5   6      192.61      213.13      7.82 o 
   3   5   6     2781.66     2928.23     36.92 o 
   4   5   6      823.84      784.82     17.85 o 
   5   5   6     1038.86      987.55     14.36 o 
   6   5   6      328.75      377.71     13.68 o 
   7   5   6      116.71      118.13     22.56 o 
   8   5   6      260.83      320.38     23.59 o 
   9   5   6       67.58       46.79     25.76 o 
  -9   6   6       56.98       46.47     16.57 o 
  -8   6   6      441.73      438.72     12.57 o 
  -7   6   6      266.22      254.32     25.02 o 
  -6   6   6      307.50      295.20     24.16 o 
  -5   6   6      286.19      285.90     15.14 o 
  -4   6   6      489.30      495.38     29.56 o 
  -3   6   6     2659.78     2788.02     31.59 o 
  -2   6   6        9.32       10.92      2.31 o 
  -1   6   6      470.59      460.65      7.64 o 
   0   6   6       18.75       20.12      3.09 o 
   1   6   6        5.06        1.95      2.59 o 
   2   6   6      821.69      846.94     11.25 o 
   3   6   6     1598.91     1634.17     18.71 o 
   4   6   6       21.56       13.97      4.40 o 
   5   6   6      270.78      271.00     16.06 o 
   6   6   6      172.48      144.58     16.33 o 
   7   6   6       12.26       20.65      8.23 o 
   8   6   6       39.24       43.32     12.27 o 
   9   6   6      418.69      464.56     35.94 o 
  -9   7   6      493.81      560.37     38.05 o 
  -8   7   6       18.05       22.31      8.71 o 
  -7   7   6      187.54      169.08     26.77 o 
  -6   7   6      217.42      248.60     18.94 o 
  -5   7   6      979.71     1009.46     19.15 o 
  -4   7   6       19.31       13.74      5.31 o 
  -3   7   6      446.33      428.01      9.34 o 
  -2   7   6     2317.69     2401.63     30.47 o 
  -1   7   6      233.34      293.31      6.83 o 
   0   7   6      400.48      409.59      6.69 o 
   1   7   6      267.68      243.80     10.94 o 
   2   7   6        2.49        4.54      3.80 o 
   3   7   6     3175.80     3535.56     26.55 o 
   4   7   6      495.13      494.71     18.28 o 
   5   7   6       46.92       37.16      9.38 o 
   6   7   6       40.90       14.96      6.14 o 
   7   7   6        4.90       10.57      6.57 o 
   8   7   6       44.85       54.26     16.73 o 
   9   7   6        0.15        8.98     12.00 o 
  -9   8   6        1.78       10.75      6.20 o 
  -8   8   6       15.87        9.25      7.68 o 
  -7   8   6       18.07       18.05      6.53 o 
  -6   8   6       16.82       16.69      8.63 o 
  -5   8   6      214.10      230.89     30.95 o 
  -4   8   6       71.69       79.22     12.50 o 
  -3   8   6     1696.48     1746.23     23.20 o 
  -2   8   6     1545.43     1596.98     19.67 o 
  -1   8   6        0.82        3.45      2.84 o 
   0   8   6       53.06       52.51      7.29 o 
   1   8   6      125.79      121.22      9.63 o 
   2   8   6      143.13      138.54     13.98 o 
   3   8   6       58.56       49.67      7.46 o 
   4   8   6       10.11       10.11      3.09 o 
   5   8   6     1205.79     1251.87     25.51 o 
   6   8   6      820.12      776.18     28.73 o 
   7   8   6      175.50      158.87     34.35 o 
   8   8   6        1.46        1.88     14.05 o 
   9   8   6      194.29      148.01     58.90 o 
  -9   9   6      171.07      112.74     28.17 o 
  -8   9   6      133.83      133.53     27.43 o 
  -7   9   6       13.22       13.02      5.89 o 
  -6   9   6       37.86       42.64      8.56 o 
  -5   9   6      980.70     1030.45     21.40 o 
  -4   9   6     1645.54     1664.97     50.89 o 
  -3   9   6      253.44      269.47      7.66 o 
  -2   9   6       59.16       41.75      5.17 o 
  -1   9   6       58.20       60.41      6.83 o 
   0   9   6      595.70      597.16     12.81 o 
   1   9   6      150.31      158.50     10.05 o 
   2   9   6      113.70      111.88     12.09 o 
   3   9   6      208.70      222.38      7.07 o 
   4   9   6      863.65      825.03     11.24 o 
   5   9   6      867.10      888.50     22.25 o 
   6   9   6      620.17      626.39     19.85 o 
   7   9   6       86.87       72.61     13.63 o 
   8   9   6      159.96      170.00     47.92 o 
  -9  10   6       83.54       76.76     18.53 o 
  -8  10   6       77.01       61.87     13.45 o 
  -7  10   6      374.89      441.61     18.65 o 
  -6  10   6      233.27      215.88     31.66 o 
  -5  10   6        0.29        5.85      8.01 o 
  -4  10   6      831.70      836.36     15.21 o 
  -3  10   6     1213.71     1229.44     15.20 o 
  -2  10   6      244.03      228.32      9.95 o 
  -1  10   6       13.26       13.05      3.73 o 
   0  10   6        3.09        9.03      4.85 o 
   1  10   6      445.26      521.99     11.47 o 
   2  10   6       29.21       50.30      6.46 o 
   3  10   6       46.82       43.92      6.14 o 
   4  10   6     1379.77     1403.34     15.44 o 
   5  10   6      368.31      371.92     15.27 o 
   6  10   6      187.91      199.38     20.27 o 
   7  10   6       87.86       67.94     17.23 o 
   8  10   6       87.15       82.48     42.99 o 
  -9  11   6       48.69       26.95      9.36 o 
  -8  11   6        1.49        0.81      6.12 o 
  -7  11   6      118.72      106.11     15.99 o 
  -6  11   6        0.02       -4.78      7.95 o 
  -5  11   6      989.39     1045.38     23.74 o 
  -4  11   6        3.65        5.12      3.36 o 
  -3  11   6     1550.05     1568.79     39.95 o 
  -2  11   6      817.30      763.07     20.31 o 
  -1  11   6        0.73        1.53      5.17 o 
   0  11   6      368.74      339.33     14.87 o 
   1  11   6     1592.55     1691.01     33.55 o 
   2  11   6      992.64      977.34     16.52 o 
   3  11   6      164.88      160.89     10.81 o 
   4  11   6       40.66       32.48      7.54 o 
   5  11   6        0.08        8.11      3.69 o 
   6  11   6       67.26       84.43     13.65 o 
   7  11   6        4.82        4.28     15.45 o 
   8  11   6       27.28       11.41     14.60 o 
  -8  12   6       45.25       32.14      8.87 o 
  -7  12   6        0.12       11.46      5.32 o 
  -6  12   6      384.96      420.03     24.02 o 
  -5  12   6       17.05       25.39      8.15 o 
  -4  12   6       87.26      100.55     10.05 o 
  -3  12   6      402.27      396.54     11.69 o 
  -2  12   6      147.83      144.34      8.42 o 
  -1  12   6        0.34        2.86      4.87 o 
   0  12   6       14.50       15.17      4.46 o 
   1  12   6        1.95        6.96      4.93 o 
   2  12   6       25.80       20.64      4.77 o 
   3  12   6        0.40        9.97      5.50 o 
   4  12   6      589.54      571.94     16.22 o 
   5  12   6      688.97      730.79     25.23 o 
   6  12   6      651.21      708.52     36.01 o 
   7  12   6      118.19      103.27     38.48 o 
   8  12   6      205.92      162.96     57.08 o 
  -8  13   6        9.23       13.53      7.29 o 
  -7  13   6       30.40       34.68      8.74 o 
  -6  13   6        6.86       15.94     10.35 o 
  -5  13   6       24.60       30.34      7.14 o 
  -4  13   6     1136.07     1147.06     20.91 o 
  -3  13   6        4.73        5.25      4.01 o 
  -2  13   6        9.66        8.65      4.05 o 
  -1  13   6        9.44       12.37      3.64 o 
   0  13   6     1200.67     1171.35     24.50 o 
   1  13   6       12.05       25.82      5.79 o 
   2  13   6       66.26       49.13      9.48 o 
   3  13   6     1034.03     1065.48     17.81 o 
   4  13   6       10.30       12.96      5.03 o 
   5  13   6        0.12       -0.73      7.38 o 
   6  13   6      229.28      197.75     36.45 o 
   7  13   6       23.42       13.32     10.27 o 
   8  13   6        3.84       11.13     15.74 o 
  -8  14   6       60.23       65.90     18.11 o 
  -7  14   6      206.45      192.00     34.91 o 
  -6  14   6       97.00      109.96     17.29 o 
  -5  14   6        3.99        2.64      9.71 o 
  -4  14   6      679.28      711.77     34.05 o 
  -3  14   6      143.01      142.27     14.87 o 
  -2  14   6       33.27       34.39      8.36 o 
  -1  14   6        5.11        3.18      6.36 o 
   0  14   6        7.46        7.57      4.66 o 
   1  14   6      148.86      164.35     17.90 o 
   2  14   6      215.93      220.34     27.66 o 
   3  14   6      255.66      273.80     15.68 o 
   4  14   6       15.71       13.39      4.22 o 
   5  14   6       32.44       41.91      8.81 o 
   6  14   6      346.85      426.03     50.72 o 
   7  14   6       32.60       47.43     20.60 o 
  -8  15   6        0.24       16.41      7.78 o 
  -7  15   6       52.19       52.87     14.29 o 
  -6  15   6       14.94       18.70      7.03 o 
  -5  15   6       23.56        7.59     10.52 o 
  -4  15   6       19.17       21.24      8.67 o 
  -3  15   6       59.92       59.92      9.87 o 
  -2  15   6       29.06       26.84      7.45 o 
  -1  15   6     1547.73     1549.19     27.74 o 
   0  15   6      844.03      879.93     27.91 o 
   1  15   6      108.18      101.21     10.81 o 
   2  15   6      738.83      740.59     14.14 o 
   3  15   6        1.43        2.00      5.89 o 
   4  15   6       17.57       22.36      7.71 o 
   5  15   6       94.43      104.64     21.38 o 
   6  15   6      148.26      135.56     33.36 o 
   7  15   6        4.38       23.46      8.12 o 
  -7  16   6      615.72      767.64     20.50 o 
  -6  16   6       18.39       20.73      7.29 o 
  -5  16   6      159.70      164.76     27.58 o 
  -4  16   6      225.33      207.88     30.29 o 
  -3  16   6      139.48      162.22     16.78 o 
  -2  16   6       88.37       88.85     13.36 o 
  -1  16   6      237.81      249.19     22.81 o 
   0  16   6      246.37      240.02     28.93 o 
   1  16   6      334.48      318.74     12.05 o 
   2  16   6      599.50      569.30     22.60 o 
   3  16   6      119.55      111.38     17.25 o 
   4  16   6        7.99        9.44      5.54 o 
   5  16   6        3.79        6.47      6.97 o 
   6  16   6       21.82       -2.17     11.98 o 
   7  16   6      151.93      107.18     84.83 o 
  -7  17   6       14.47       21.25      8.04 o 
  -6  17   6        6.93       15.41      8.12 o 
  -5  17   6      126.22      153.44     16.84 o 
  -4  17   6      142.58      128.15     22.18 o 
  -3  17   6       93.06       96.72     15.01 o 
  -2  17   6       36.26       46.48      7.66 o 
  -1  17   6     1218.73     1240.34     36.46 o 
   0  17   6      205.48      168.51     21.27 o 
   1  17   6       17.61       20.54      6.40 o 
   2  17   6        9.69        8.89      4.72 o 
   3  17   6      192.55      237.53     22.41 o 
   4  17   6        0.07       -2.68      7.19 o 
   5  17   6        4.49       -0.53     11.44 o 
   6  17   6        0.03       -1.45     25.61 o 
   7  17   6        0.02       13.42     19.26 o 
  -7  18   6      173.63      111.96     32.67 o 
  -6  18   6       24.23       28.81     10.05 o 
  -5  18   6       39.99       44.89     11.51 o 
  -4  18   6       22.21       13.93      9.51 o 
  -3  18   6        8.13        3.69      6.50 o 
  -2  18   6      125.92      101.80     15.83 o 
  -1  18   6       87.91       84.49     11.07 o 
   0  18   6       61.41       34.79     10.28 o 
   1  18   6       89.60       81.26     11.40 o 
   2  18   6        0.26       19.57      6.77 o 
   3  18   6      270.18      233.39     28.73 o 
   4  18   6       18.06       18.22      6.56 o 
   5  18   6       44.76       33.85     13.69 o 
   6  18   6        0.04       -3.30     10.93 o 
  -6  19   6        3.22       10.09      8.51 o 
  -5  19   6      157.35      139.29     29.01 o 
  -4  19   6       11.37       12.40      7.86 o 
  -3  19   6      366.30      442.29     45.71 o 
  -2  19   6      164.13      149.67     17.45 o 
  -1  19   6      467.32      496.40     17.57 o 
   0  19   6      683.76      672.17     34.12 o 
   1  19   6       72.12       86.74     11.80 o 
   2  19   6       62.65       66.98     12.37 o 
   3  19   6      955.34     1090.20     35.90 o 
   4  19   6        0.35        9.97      6.81 o 
   5  19   6        6.12       10.94      9.75 o 
   6  19   6       77.14       51.34     26.40 o 
  -6  20   6       63.04       55.08     14.99 o 
  -5  20   6       17.84       34.58     12.87 o 
  -4  20   6       13.21       25.06     11.65 o 
  -3  20   6      154.72      161.08     34.32 o 
  -2  20   6       74.62       68.29     11.20 o 
  -1  20   6      155.02      150.98     22.32 o 
   0  20   6       56.31       71.09     12.55 o 
   1  20   6      516.47      563.02     17.84 o 
   2  20   6      184.69      167.44     23.66 o 
   3  20   6      147.72      134.22     29.48 o 
   4  20   6      155.48      118.29     29.44 o 
   5  20   6       29.91       44.58     19.39 o 
  -5  21   6       43.82       33.16     11.60 o 
  -4  21   6        9.65       20.48      8.56 o 
  -3  21   6       23.69       16.47     11.27 o 
  -2  21   6       99.02       97.29     17.43 o 
  -1  21   6       68.45       62.55     10.06 o 
   0  21   6        0.03        4.62      7.25 o 
   1  21   6      745.04      849.01     21.26 o 
   2  21   6      285.17      252.89     47.00 o 
   3  21   6        0.54       -0.94      6.23 o 
   4  21   6      329.38      431.95     99.82 o 
   5  21   6        7.70       13.51     15.96 o 
  -5  22   6       49.32       37.88     11.29 o 
  -4  22   6        5.26       11.14     10.85 o 
  -3  22   6        0.43       -9.39     10.47 o 
  -2  22   6      139.41      167.61     31.20 o 
  -1  22   6      190.26      190.28     24.44 o 
   0  22   6       80.92       66.30     12.60 o 
   1  22   6      542.60      618.69     25.89 o 
   2  22   6      450.42      503.28     41.97 o 
   3  22   6       85.68       56.07     14.07 o 
   4  22   6       17.59       -1.36     16.58 o 
  -4  23   6        1.10       18.06      8.09 o 
  -3  23   6       47.41       51.41     14.20 o 
  -2  23   6       26.43       31.25      9.04 o 
  -1  23   6       10.50       15.15      8.00 o 
   0  23   6       24.13       22.36      7.05 o 
   1  23   6       42.71       32.74      9.57 o 
   2  23   6       30.36       25.61      9.94 o 
   3  23   6       41.67       21.22      7.98 o 
  -3  24   6        4.03       16.86      9.38 o 
  -2  24   6       26.80       30.39     10.27 o 
  -1  24   6        1.77       13.35     10.68 o 
   0  24   6       11.51       16.13      6.73 o 
   1  24   6        0.16        4.51      6.34 o 
   2  24   6       55.87       39.89     10.45 o 
  -2  25   6       47.47       47.36     12.65 o 
  -1  25   6        0.23        8.76     10.83 o 
   0  25   6       17.62       18.86      8.42 o 
   1  25   6       10.19       27.07      6.96 o 
  -9   0   7        7.44        9.58      7.26 o 
  -7   0   7        3.46        6.71      5.24 o 
  -5   0   7      169.53      233.89     16.71 o 
  -3   0   7     1523.48     1548.62     15.77 o 
  -1   0   7      225.82      216.35      7.42 o 
   1   0   7      463.33      398.20     10.68 o 
   3   0   7     1280.42     1261.95     22.08 o 
   5   0   7     2364.20     2506.58     67.14 o 
   7   0   7        8.71        9.48     10.03 o 
   9   0   7      547.87      765.12     33.54 o 
  -9   1   7       13.54       13.58      5.28 o 
  -8   1   7        0.20        7.57      7.69 o 
  -7   1   7      869.70      924.42     21.99 o 
  -6   1   7      112.24      104.67     12.03 o 
  -5   1   7      365.51      361.38     13.47 o 
  -4   1   7      408.00      410.86      6.02 o 
  -3   1   7      872.97      823.98     10.29 o 
  -2   1   7      118.98      115.73      9.05 o 
  -1   1   7      229.70      194.93      6.88 o 
   0   1   7     1792.95     1656.76     17.46 o 
   1   1   7      359.05      399.95      8.81 o 
   2   1   7       51.80       66.73      7.36 o 
   3   1   7      409.72      401.82     11.16 o 
   4   1   7       16.85       15.17      4.12 o 
   5   1   7     1978.60     1894.47     48.41 o 
   6   1   7      155.57      125.42     31.25 o 
   7   1   7      377.66      373.91     44.10 o 
   8   1   7       10.32       15.96     13.88 o 
   9   1   7      154.07      103.92     53.25 o 
  -9   2   7        8.59       12.11      5.02 o 
  -8   2   7      414.58      495.41     95.98 o 
  -7   2   7      619.54      661.00     18.29 o 
  -6   2   7        0.68        6.02      3.11 o 
  -5   2   7      279.80      310.18      9.55 o 
  -4   2   7      201.33      172.56      5.20 o 
  -3   2   7      739.05      783.53      7.86 o 
  -2   2   7     4503.30     4685.17     47.35 o 
  -1   2   7       83.43      113.47      8.76 o 
   0   2   7        0.59        2.90      2.25 o 
   1   2   7      894.36     1067.51     13.42 o 
   2   2   7      474.69      471.85      9.50 o 
   3   2   7      104.23       86.23      6.27 o 
   4   2   7       65.37       62.26      7.84 o 
   5   2   7     2833.62     3013.86     32.20 o 
   6   2   7      125.11      154.79     36.55 o 
   7   2   7      158.30      146.33     29.77 o 
   8   2   7        9.76        8.88     13.56 o 
   9   2   7       45.05       62.60     35.67 o 
  -9   3   7       15.34        6.23      8.92 o 
  -8   3   7       27.14       14.74      7.05 o 
  -7   3   7     1882.90     2062.87     28.37 o 
  -6   3   7       66.51       72.80      9.58 o 
  -5   3   7      667.32      661.69     17.21 o 
  -4   3   7      881.58      848.07     16.53 o 
  -3   3   7      241.66      312.81      8.50 o 
  -2   3   7      637.89      638.58     10.48 o 
  -1   3   7       79.13       73.72      8.19 o 
   0   3   7        5.69        7.04      2.83 o 
   1   3   7        7.77       13.16      2.82 o 
   2   3   7      216.34      214.99      4.80 o 
   3   3   7       29.62       27.51      4.67 o 
   4   3   7       12.82        9.37      3.42 o 
   5   3   7     7857.37     8796.30     78.49 o 
   6   3   7      160.73      129.28     23.39 o 
   7   3   7       72.11       58.18     18.11 o 
   8   3   7      150.46      120.83     43.76 o 
   9   3   7       53.23       33.74     25.49 o 
  -9   4   7        1.22        7.33      6.74 o 
  -8   4   7      194.26      186.75     30.38 o 
  -7   4   7      249.96      229.77     16.92 o 
  -6   4   7      298.67      282.66     12.76 o 
  -5   4   7      134.22      141.52      7.52 o 
  -4   4   7       19.79       19.81      3.98 o 
  -3   4   7     2022.19     2221.18     26.91 o 
  -2   4   7      133.51      140.42     12.76 o 
  -1   4   7     1191.91     1226.55     18.79 o 
   0   4   7       78.16       77.40      7.78 o 
   1   4   7       94.50       76.88      9.63 o 
   2   4   7     4476.44     4684.28     54.80 o 
   3   4   7        1.22        4.49      2.82 o 
   4   4   7      888.02      826.15     23.91 o 
   5   4   7     1909.87     1928.04     45.02 o 
   6   4   7       63.75       59.63     15.34 o 
   7   4   7      141.34      141.23     30.58 o 
   8   4   7        2.48        5.85     14.25 o 
   9   4   7        0.03       -3.80     17.34 o 
  -9   5   7       34.01       17.65     11.63 o 
  -8   5   7       17.29       26.51      6.67 o 
  -7   5   7      278.41      306.29     14.29 o 
  -6   5   7      248.28      245.25     24.49 o 
  -5   5   7     1879.97     1888.60     33.01 o 
  -4   5   7      319.60      277.20     12.55 o 
  -3   5   7      605.66      632.24      8.74 o 
  -2   5   7     9726.20     9300.28    118.28 o 
  -1   5   7      932.37      961.74     14.74 o 
   0   5   7        0.26        8.56      2.31 o 
   1   5   7      605.67      629.79      9.90 o 
   2   5   7      940.00      953.40     13.75 o 
   3   5   7      540.18      519.96     10.36 o 
   4   5   7       48.39       38.00      6.36 o 
   5   5   7        8.01       20.10     10.85 o 
   6   5   7      362.36      310.46     89.54 o 
   7   5   7      497.35      517.27     19.10 o 
   8   5   7      515.73      561.70     23.61 o 
   9   5   7       18.33       17.73      8.40 o 
  -9   6   7        2.59       10.58     11.83 o 
  -8   6   7       17.86       22.54      7.54 o 
  -7   6   7       11.91       13.51      5.65 o 
  -6   6   7       64.82       60.64     11.88 o 
  -5   6   7      258.90      265.46     31.17 o 
  -4   6   7      602.66      582.97     11.49 o 
  -3   6   7      274.39      283.27     10.35 o 
  -2   6   7     5298.54     5187.20    103.14 o 
  -1   6   7    14961.25    15998.02    169.99 o 
   0   6   7     2451.34     2410.08     26.23 o 
   1   6   7      635.02      682.58     11.61 o 
   2   6   7     1442.83     1483.25     17.77 o 
   3   6   7      224.66      226.44      8.58 o 
   4   6   7       11.64       13.38      4.27 o 
   5   6   7      495.62      501.94     23.33 o 
   6   6   7       68.21       66.06     14.67 o 
   7   6   7        4.51        8.65      5.52 o 
   8   6   7       10.55        5.78      7.70 o 
   9   6   7        0.06       -2.68     15.09 o 
  -9   7   7        4.28       14.73     16.18 o 
  -8   7   7      184.93      152.74     26.56 o 
  -7   7   7       46.13       29.60      8.92 o 
  -6   7   7       14.43       13.28      5.80 o 
  -5   7   7      209.15      188.51     15.32 o 
  -4   7   7      158.70      158.88      8.39 o 
  -3   7   7      165.69      168.57     11.20 o 
  -2   7   7       87.76      105.18      5.93 o 
  -1   7   7      237.62      253.73      9.45 o 
   0   7   7      528.85      588.57     12.03 o 
   1   7   7      240.44      252.35     11.02 o 
   2   7   7      205.07      192.53     11.12 o 
   3   7   7       60.18       69.24      5.53 o 
   4   7   7      286.53      254.70     14.35 o 
   5   7   7      103.52       89.45     15.41 o 
   6   7   7      125.73      119.07     14.83 o 
   7   7   7       15.72       13.65      9.00 o 
   8   7   7      635.94      886.89     44.72 o 
  -9   8   7       19.87       13.68     13.34 o 
  -8   8   7        0.25        5.09      5.45 o 
  -7   8   7        1.50        4.86      3.94 o 
  -6   8   7       12.88       16.92      7.90 o 
  -5   8   7       10.33        6.80      7.01 o 
  -4   8   7       32.66       26.96      5.96 o 
  -3   8   7       17.88       15.81      3.31 o 
  -2   8   7     4329.08     4717.40     51.40 o 
  -1   8   7      237.78      290.20      7.27 o 
   0   8   7     2583.87     2792.69     34.98 o 
   1   8   7     1924.94     1928.45     25.00 o 
   2   8   7     1213.29     1189.59     17.93 o 
   3   8   7      354.12      345.33      8.37 o 
   4   8   7       82.39       89.55      6.93 o 
   5   8   7       20.17       14.66      6.73 o 
   6   8   7      163.59      164.13     30.16 o 
   7   8   7        1.54        2.02      5.40 o 
   8   8   7        0.24       15.44     16.31 o 
  -9   9   7        0.61        2.45     19.53 o 
  -8   9   7       11.80        6.58      8.26 o 
  -7   9   7       28.23       21.97      7.72 o 
  -6   9   7        0.04        2.37      6.18 o 
  -5   9   7     1423.31     1494.60     50.62 o 
  -4   9   7      679.18      656.68     15.23 o 
  -3   9   7       86.54       96.70      9.28 o 
  -2   9   7      144.37      131.64      6.94 o 
  -1   9   7      239.74      226.09      8.29 o 
   0   9   7      526.80      508.88     12.17 o 
   1   9   7      127.17      147.85     16.82 o 
   2   9   7       52.48       57.86      7.79 o 
   3   9   7      301.44      287.15      6.71 o 
   4   9   7      132.69      127.73      5.75 o 
   5   9   7        7.50       17.59      4.95 o 
   6   9   7       21.14       19.06      7.58 o 
   7   9   7      538.49      645.30     19.90 o 
   8   9   7       40.83       40.24     15.97 o 
  -9  10   7      220.16      156.33     37.95 o 
  -8  10   7        0.04       10.54      8.18 o 
  -7  10   7      243.95      280.41     42.87 o 
  -6  10   7       56.75       46.77     10.32 o 
  -5  10   7        0.00       -2.60      9.58 o 
  -4  10   7       47.54       49.27     10.14 o 
  -3  10   7        2.72        5.30      2.20 o 
  -2  10   7     1355.39     1402.56     19.73 o 
  -1  10   7      967.20      952.89     14.31 o 
   0  10   7     1123.81     1163.47     19.17 o 
   1  10   7      161.06      153.50     16.80 o 
   2  10   7     1014.42     1027.57     17.93 o 
   3  10   7     2070.79     2168.15     23.36 o 
   4  10   7      677.96      719.54     14.12 o 
   5  10   7       10.99       15.69      5.66 o 
   6  10   7        1.34       11.45      4.78 o 
   7  10   7       20.17       23.82      8.20 o 
   8  10   7        5.21        4.75     14.62 o 
  -8  11   7      115.85       88.59     19.75 o 
  -7  11   7       86.91      102.81     13.13 o 
  -6  11   7      578.77      611.07     25.70 o 
  -5  11   7        1.54        9.51      6.94 o 
  -4  11   7      253.90      315.43     21.18 o 
  -3  11   7      842.24      873.02     11.01 o 
  -2  11   7      269.27      269.53     12.92 o 
  -1  11   7      660.76      601.96     13.04 o 
   0  11   7        0.28        1.70      6.63 o 
   1  11   7        5.00        8.90      5.54 o 
   2  11   7      567.65      598.72     13.24 o 
   3  11   7     1591.82     1653.00     19.17 o 
   4  11   7        1.76        5.01      3.82 o 
   5  11   7       42.71       38.24      8.24 o 
   6  11   7      651.52      632.03     16.31 o 
   7  11   7      231.19      194.36     47.57 o 
   8  11   7       17.14       26.71     12.55 o 
  -8  12   7       29.27       16.46      7.06 o 
  -7  12   7      181.97      134.55     21.36 o 
  -6  12   7      131.97      135.34     28.67 o 
  -5  12   7       60.86       61.22     14.32 o 
  -4  12   7     1503.49     1567.11     33.76 o 
  -3  12   7        7.81        7.78      6.66 o 
  -2  12   7      145.41      143.75      9.31 o 
  -1  12   7     1055.85     1071.43     32.56 o 
   0  12   7       40.23       45.52      8.36 o 
   1  12   7      273.35      290.61     29.00 o 
   2  12   7      609.95      647.51     13.92 o 
   3  12   7       74.18       94.01     13.90 o 
   4  12   7      221.08      188.12     22.13 o 
   5  12   7      189.27      180.80     23.78 o 
   6  12   7       50.56       45.46     10.77 o 
   7  12   7       52.26       47.74     21.69 o 
   8  12   7        1.14        7.36     11.57 o 
  -8  13   7      259.04      340.41     54.41 o 
  -7  13   7       96.97       79.49     18.31 o 
  -6  13   7      237.74      211.17     40.43 o 
  -5  13   7     1082.44     1138.61     38.39 o 
  -4  13   7       76.73       45.63     11.53 o 
  -3  13   7       60.01       57.99     10.45 o 
  -2  13   7       94.10      100.72     13.26 o 
  -1  13   7      339.42      326.41     12.05 o 
   0  13   7      395.41      409.25     11.95 o 
   1  13   7      163.07      174.96     19.10 o 
   2  13   7        7.92       15.23      5.45 o 
   3  13   7      567.61      601.61     15.98 o 
   4  13   7      421.94      482.00     22.64 o 
   5  13   7      198.32      204.41     25.56 o 
   6  13   7        8.78        5.17      7.12 o 
   7  13   7       64.76       68.90     25.06 o 
  -8  14   7       41.44       44.22     14.40 o 
  -7  14   7      127.68      109.29     23.26 o 
  -6  14   7        4.55       11.44      5.90 o 
  -5  14   7       23.99       17.79      8.57 o 
  -4  14   7       64.93       54.08      8.82 o 
  -3  14   7        9.44        5.24      3.00 o 
  -2  14   7       44.71       47.70      7.76 o 
  -1  14   7      103.23      116.92     12.89 o 
   0  14   7        7.51       14.73      6.84 o 
   1  14   7      201.15      188.82     22.95 o 
   2  14   7      320.47      356.79     14.72 o 
   3  14   7     1771.10     1848.76     26.25 o 
   4  14   7      521.55      577.63     20.41 o 
   5  14   7      302.33      299.91     42.08 o 
   6  14   7      111.50       61.09     16.49 o 
   7  14   7        0.00        6.27     15.43 o 
  -7  15   7      423.84      506.37     39.73 o 
  -6  15   7       37.72       44.74     10.22 o 
  -5  15   7      132.92      143.93     26.17 o 
  -4  15   7        9.12        6.41     13.62 o 
  -3  15   7       13.80       10.25      5.50 o 
  -2  15   7      513.77      499.49     20.65 o 
  -1  15   7      164.85      184.73     22.60 o 
   0  15   7      152.30      128.64     14.16 o 
   1  15   7      107.68       94.86     11.58 o 
   2  15   7       21.71       26.74      5.34 o 
   3  15   7       53.22       51.08      8.35 o 
   4  15   7     1311.90     1376.07     33.47 o 
   5  15   7        1.06        1.84     10.44 o 
   6  15   7        6.10       10.72      8.25 o 
   7  15   7       46.32       29.51     17.65 o 
  -7  16   7      167.60      144.95     36.96 o 
  -6  16   7      104.94      101.16     19.04 o 
  -5  16   7       44.69       49.97     10.95 o 
  -4  16   7      488.27      582.28     25.20 o 
  -3  16   7       16.21        6.02      9.42 o 
  -2  16   7      268.76      297.12     27.45 o 
  -1  16   7      125.17      101.11     17.55 o 
   0  16   7       77.79       67.68     11.40 o 
   1  16   7      241.08      215.27     25.30 o 
   2  16   7      573.07      589.98     20.43 o 
   3  16   7        0.12       13.47      7.88 o 
   4  16   7        6.53       11.71      6.80 o 
   5  16   7      224.36      191.56     34.86 o 
   6  16   7      121.99       99.08     30.02 o 
   7  16   7       34.31       23.70     16.30 o 
  -7  17   7       13.23       11.06     11.45 o 
  -6  17   7      104.83       88.82     17.77 o 
  -5  17   7        4.87       13.56      6.97 o 
  -4  17   7      153.37      141.08     20.42 o 
  -3  17   7       20.29       22.65      9.60 o 
  -2  17   7      174.18      185.22     22.54 o 
  -1  17   7       77.97       67.66     13.73 o 
   0  17   7       53.62       34.45     12.60 o 
   1  17   7        5.94       10.54      8.93 o 
   2  17   7        0.84        6.26      5.30 o 
   3  17   7       21.90       18.54      5.66 o 
   4  17   7      363.74      420.15     36.47 o 
   5  17   7      238.08      195.03     36.38 o 
   6  17   7       68.53       56.96     15.53 o 
  -6  18   7       49.66       40.34     15.70 o 
  -5  18   7       85.32       73.30     19.22 o 
  -4  18   7      220.75      201.83     28.84 o 
  -3  18   7       16.21       17.85      8.79 o 
  -2  18   7        2.68       -1.09      6.56 o 
  -1  18   7       22.29       18.30      5.43 o 
   0  18   7      381.64      351.19     17.53 o 
   1  18   7        4.68       16.46      5.77 o 
   2  18   7       53.47       59.19      9.21 o 
   3  18   7        8.10        9.13      8.44 o 
   4  18   7      114.91       81.79     19.52 o 
   5  18   7       24.39       23.72      7.34 o 
   6  18   7      180.58      148.58     43.65 o 
  -6  19   7      140.85       91.32     20.47 o 
  -5  19   7       14.09       16.97     11.41 o 
  -4  19   7      309.01      292.36     45.27 o 
  -3  19   7      499.73      548.34     17.61 o 
  -2  19   7      140.81      159.16     21.89 o 
  -1  19   7      292.05      241.61     30.99 o 
   0  19   7       77.42       69.78     13.78 o 
   1  19   7       61.48       40.10      8.21 o 
   2  19   7       30.98       12.42      9.81 o 
   3  19   7       67.19       59.65     14.75 o 
   4  19   7       97.46       94.35     26.28 o 
   5  19   7       12.96       15.12      9.26 o 
  -6  20   7       94.94       80.51     18.19 o 
  -5  20   7       63.74       66.95     18.66 o 
  -4  20   7       14.76       23.44      9.33 o 
  -3  20   7      104.48      104.95     15.93 o 
  -2  20   7        0.14        6.95      8.20 o 
  -1  20   7       16.17       15.01      6.72 o 
   0  20   7       96.82       81.56     17.38 o 
   1  20   7       93.76       97.96     17.79 o 
   2  20   7      233.45      223.69     34.64 o 
   3  20   7       17.92       28.20      8.70 o 
   4  20   7        6.69       10.04      8.98 o 
   5  20   7       22.56       32.22     12.41 o 
  -5  21   7        6.85       13.08      9.23 o 
  -4  21   7      138.29      127.54     26.04 o 
  -3  21   7       57.50       37.12     10.75 o 
  -2  21   7       34.45       32.66      7.90 o 
  -1  21   7       75.72       68.08     12.68 o 
   0  21   7      544.02      652.42     18.30 o 
   1  21   7      276.91      341.85     46.20 o 
   2  21   7      142.84       98.02     28.49 o 
   3  21   7        5.13        8.21      5.84 o 
   4  21   7       27.28       32.86     15.72 o 
  -4  22   7       36.33       29.86     11.15 o 
  -3  22   7       85.65       91.10     17.17 o 
  -2  22   7        2.32       18.44      8.04 o 
  -1  22   7       54.49       50.25     11.72 o 
   0  22   7      224.27      220.80     29.57 o 
   1  22   7      710.04      747.82     29.80 o 
   2  22   7       34.18       37.93     10.57 o 
   3  22   7        0.06       10.36      6.50 o 
   4  22   7        6.01       13.90     14.99 o 
  -4  23   7       21.69       18.51      6.64 o 
  -3  23   7       13.30       13.31     12.11 o 
  -2  23   7       11.60       29.16      7.16 o 
  -1  23   7       24.11       20.84      9.40 o 
   0  23   7        7.93        8.57      6.93 o 
   1  23   7        0.66       14.44      8.85 o 
   2  23   7       12.77       13.53      5.99 o 
   3  23   7        5.07       -6.35     11.35 o 
  -2  24   7       15.64       11.17     13.47 o 
  -1  24   7      125.22      109.74     22.88 o 
   0  24   7       10.00       17.11      6.19 o 
   1  24   7       88.28       84.92     18.68 o 
   2  24   7        8.98       16.23      5.70 o 
  -8   0   8       11.58       20.25      6.62 o 
  -6   0   8      914.07      916.30     19.12 o 
  -4   0   8      391.67      370.55     31.32 o 
  -2   0   8     2161.87     2190.67     44.84 o 
   0   0   8     1571.04     1541.15     21.15 o 
   4   0   8       66.12       57.53     21.05 o 
   6   0   8        1.99      -14.18     19.61 o 
   8   0   8      671.49      798.81     51.03 o 
  -9   1   8       32.71       33.21     13.58 o 
  -8   1   8      268.58      263.69     55.53 o 
  -7   1   8        8.90        6.53      3.02 o 
  -6   1   8      526.33      508.56      9.09 o 
  -5   1   8       20.98       20.87      3.73 o 
  -4   1   8       40.79       46.85      6.59 o 
  -3   1   8      245.81      225.42      7.07 o 
  -2   1   8      255.05      291.49      7.63 o 
  -1   1   8      684.91      693.89     12.11 o 
   0   1   8     2212.55     2107.12     22.08 o 
   1   1   8      283.75      327.72      6.60 o 
   2   1   8     2207.76     2292.63     26.30 o 
   3   1   8      106.17      101.08      7.16 o 
   4   1   8      242.32      220.80     14.35 o 
   5   1   8        0.72       23.05     13.24 o 
   6   1   8      584.47      555.23     26.13 o 
   7   1   8       28.25       18.89      8.92 o 
   8   1   8      498.91      629.99     32.76 o 
   9   1   8        6.57        7.76      7.61 o 
  -9   2   8        0.88       14.19      8.92 o 
  -8   2   8        0.26       33.93      9.36 o 
  -7   2   8       67.11       58.24     12.48 o 
  -6   2   8      300.91      297.37     14.08 o 
  -5   2   8      144.08      139.14     13.23 o 
  -4   2   8      616.72      654.50      7.54 o 
  -3   2   8       59.00       52.68      3.91 o 
  -2   2   8      101.38      102.61      9.46 o 
  -1   2   8      287.65      278.48      8.03 o 
   0   2   8      641.82      672.36     10.49 o 
   1   2   8       47.42       42.58      6.19 o 
   2   2   8      301.38      319.81      7.17 o 
   3   2   8        0.01        3.99      4.46 o 
   4   2   8      397.79      370.42      8.74 o 
   5   2   8      992.54      926.50     41.52 o 
   6   2   8      157.42      185.94     40.38 o 
   7   2   8      357.16      415.60     40.20 o 
   8   2   8      108.61       78.36     19.81 o 
   9   2   8       42.68       56.54     25.33 o 
  -9   3   8       38.11       58.97     13.34 o 
  -8   3   8      183.46      177.40     44.17 o 
  -7   3   8       41.85       44.08     11.04 o 
  -6   3   8      101.13       98.98      5.58 o 
  -5   3   8      350.08      351.92      9.36 o 
  -4   3   8      139.30      150.46      6.51 o 
  -3   3   8        4.80        2.80      3.46 o 
  -2   3   8      389.17      375.58      9.93 o 
  -1   3   8      120.69      108.38      9.19 o 
   0   3   8     1284.41     1227.59     17.86 o 
   1   3   8      177.19      172.83      8.41 o 
   2   3   8       87.66       79.23      8.17 o 
   3   3   8      269.80      240.78      9.89 o 
   4   3   8     1001.81     1020.78     19.92 o 
   5   3   8       40.62       54.13      9.66 o 
   6   3   8       77.96      103.23     24.12 o 
   7   3   8       17.12        7.04      7.30 o 
   8   3   8       62.73       45.55     17.30 o 
   9   3   8        3.68       17.14     18.72 o 
  -9   4   8        0.84       12.64     19.86 o 
  -8   4   8      587.73      615.64     23.96 o 
  -7   4   8      214.81      222.96     14.46 o 
  -6   4   8      398.39      393.60     20.95 o 
  -5   4   8       59.68       48.20     10.71 o 
  -4   4   8       96.26       89.66     11.80 o 
  -3   4   8      332.43      310.53      7.50 o 
  -2   4   8     6576.93     6333.13     72.74 o 
  -1   4   8      368.76      455.82     12.42 o 
   0   4   8      480.31      449.04      8.19 o 
   1   4   8       33.56       21.31      2.94 o 
   2   4   8       36.22       46.39      5.26 o 
   3   4   8       35.27       34.94      5.40 o 
   4   4   8       27.65       27.68      4.51 o 
   5   4   8      144.40      152.87     16.19 o 
   6   4   8        0.04       -3.90      9.38 o 
   7   4   8      478.84      575.26     25.86 o 
   8   4   8       16.38        6.50      8.79 o 
  -9   5   8       67.54       53.63     20.86 o 
  -8   5   8        1.96       13.74      7.40 o 
  -7   5   8      198.85      225.20     16.47 o 
  -6   5   8      490.73      487.82     16.89 o 
  -5   5   8      683.70      647.37     14.55 o 
  -4   5   8       58.29       54.33      6.83 o 
  -3   5   8      150.71      156.30      7.18 o 
  -2   5   8     5513.56     5267.00    124.47 o 
  -1   5   8     3023.08     3223.72     40.43 o 
   0   5   8       71.81       74.82      8.77 o 
   1   5   8     1114.13     1094.72     24.70 o 
   2   5   8      157.50      157.89      7.18 o 
   3   5   8       46.31       34.50      3.79 o 
   4   5   8      378.45      388.34     16.71 o 
   5   5   8      859.01      884.18     17.78 o 
   6   5   8        3.01        6.28      6.05 o 
   7   5   8      613.05      635.98     20.79 o 
   8   5   8       13.44        4.44     12.94 o 
  -9   6   8       21.89       27.00     15.94 o 
  -8   6   8      210.15      238.44     31.01 o 
  -7   6   8      129.63      105.89     15.70 o 
  -6   6   8       60.94       65.43     14.67 o 
  -5   6   8       16.17       14.92      3.83 o 
  -4   6   8       60.43       62.68      7.45 o 
  -3   6   8     1394.37     1375.06     29.04 o 
  -2   6   8     5795.99     6022.54    174.31 o 
  -1   6   8       19.31       18.18      5.22 o 
   0   6   8      243.92      240.92      8.55 o 
   1   6   8       18.11        8.22      2.84 o 
   2   6   8        1.30        6.62      2.02 o 
   3   6   8      247.88      300.04      9.54 o 
   4   6   8      388.10      372.40      9.30 o 
   5   6   8       44.92       49.44     11.47 o 
   6   6   8       74.46       65.15     14.27 o 
   7   6   8      182.96      183.64     45.56 o 
   8   6   8        3.13        9.30      7.27 o 
  -9   7   8      553.26      649.48     27.63 o 
  -8   7   8      157.64      150.22     28.69 o 
  -7   7   8      724.09      756.23     31.41 o 
  -6   7   8       23.66       28.02      8.98 o 
  -5   7   8        1.93        8.62      5.80 o 
  -4   7   8      182.76      180.93     12.63 o 
  -3   7   8      251.23      243.88      7.78 o 
  -2   7   8     1491.57     1503.65     27.13 o 
  -1   7   8      396.16      412.40      7.83 o 
   0   7   8      257.11      257.56     10.89 o 
   1   7   8        1.49        7.16      3.62 o 
   2   7   8      170.96      164.21     14.40 o 
   3   7   8      901.95      911.33     11.14 o 
   4   7   8        2.28       15.35      6.02 o 
   5   7   8      870.71      931.37     27.59 o 
   6   7   8       44.19       46.08     11.28 o 
   7   7   8      173.49      173.93     36.12 o 
   8   7   8       13.74        5.63      9.72 o 
  -9   8   8       57.64       37.49     11.69 o 
  -8   8   8      818.30      897.12     18.91 o 
  -7   8   8       49.00       39.16      8.10 o 
  -6   8   8       28.52       24.20      9.03 o 
  -5   8   8      222.21      232.32     14.74 o 
  -4   8   8      318.60      301.66     10.03 o 
  -3   8   8     1108.14     1179.48     18.93 o 
  -2   8   8        0.38        1.28      3.52 o 
  -1   8   8     1846.74     1926.64     23.69 o 
   0   8   8      378.74      430.14     11.17 o 
   1   8   8       33.88       39.62      6.71 o 
   2   8   8       19.16       13.43      3.66 o 
   3   8   8      165.12      177.55      7.92 o 
   4   8   8       23.76       26.50      7.30 o 
   5   8   8        8.73        7.58      7.70 o 
   6   8   8       18.74       20.32      9.09 o 
   7   8   8      105.88      113.22     23.76 o 
   8   8   8        1.01        8.98     24.05 o 
  -9   9   8       13.36       21.86      8.96 o 
  -8   9   8        3.22        7.07      8.08 o 
  -7   9   8      569.86      650.37     22.80 o 
  -6   9   8      216.00      218.77     47.92 o 
  -5   9   8        0.26        7.45      6.72 o 
  -4   9   8      439.67      455.07     10.85 o 
  -3   9   8       43.80       38.06      7.13 o 
  -2   9   8      139.39      152.52      7.33 o 
  -1   9   8      171.18      209.87     11.88 o 
   0   9   8      135.28      126.79     16.59 o 
   1   9   8      411.82      427.08     11.12 o 
   2   9   8      580.68      614.42     13.09 o 
   3   9   8     1403.02     1483.45     16.58 o 
   4   9   8     1783.70     1923.03     55.32 o 
   5   9   8        0.72        4.05      6.23 o 
   6   9   8      230.55      118.59     78.82 o 
   7   9   8        0.26        6.90      9.65 o 
   8   9   8       21.21       24.10     18.50 o 
  -8  10   8      119.67       97.73     22.48 o 
  -7  10   8      154.09      125.91     27.98 o 
  -6  10   8     1698.42     1861.45     34.27 o 
  -5  10   8     1176.45     1275.02     39.35 o 
  -4  10   8      812.63      811.90     32.17 o 
  -3  10   8        4.62        5.38      4.71 o 
  -2  10   8      815.31      787.12     16.08 o 
  -1  10   8      140.69      125.36      7.81 o 
   0  10   8      205.51      193.67     12.58 o 
   1  10   8       55.73       65.06      7.91 o 
   2  10   8      896.59      891.45     16.39 o 
   3  10   8     1500.69     1504.05     22.15 o 
   4  10   8     1864.90     1928.82     35.59 o 
   5  10   8       26.72       25.22      7.61 o 
   6  10   8      134.25       81.35     19.93 o 
   7  10   8       46.18       58.86     18.58 o 
   8  10   8       65.82       57.45     24.34 o 
  -8  11   8       67.82       48.13     22.98 o 
  -7  11   8      108.21      103.63     19.30 o 
  -6  11   8       72.76       65.20     13.72 o 
  -5  11   8     1319.18     1402.99     34.86 o 
  -4  11   8     1134.97     1190.33     32.42 o 
  -3  11   8      212.32      199.68      8.35 o 
  -2  11   8       61.11       55.03      8.11 o 
  -1  11   8      176.30      157.73      9.22 o 
   0  11   8      215.93      209.84      9.56 o 
   1  11   8       71.44       74.18     10.06 o 
   2  11   8      298.57      332.70     18.06 o 
   3  11   8     1717.78     1802.16     24.20 o 
   4  11   8      564.44      588.44     27.14 o 
   5  11   8      332.94      373.29     28.43 o 
   6  11   8      122.69      103.29     20.01 o 
   7  11   8       12.94       16.90     12.45 o 
   8  11   8      183.47      280.83     53.20 o 
  -8  12   8       53.29       45.64     11.63 o 
  -7  12   8       54.62       44.72      9.10 o 
  -6  12   8       84.76      104.96     16.40 o 
  -5  12   8        2.82        7.81      7.88 o 
  -4  12   8      451.28      466.48     47.34 o 
  -3  12   8        1.97        6.18      2.59 o 
  -2  12   8     1087.43     1136.30     26.71 o 
  -1  12   8       78.62       89.40     10.53 o 
   0  12   8       58.88       61.87      9.05 o 
   1  12   8        0.84        4.16      5.68 o 
   2  12   8       37.89       24.02      9.22 o 
   3  12   8        0.76        6.22      6.44 o 
   4  12   8      253.28      228.01     34.28 o 
   5  12   8       26.23       21.92      6.83 o 
   6  12   8      210.23      200.77     33.23 o 
   7  12   8       89.60       91.32     33.56 o 
  -8  13   8       86.26       59.22     20.02 o 
  -7  13   8        0.20        8.58      8.65 o 
  -6  13   8       46.49       46.90      9.86 o 
  -5  13   8        2.70       15.31      7.14 o 
  -4  13   8      561.62      580.88     43.91 o 
  -3  13   8       80.54       68.41     10.20 o 
  -2  13   8        0.10        2.65      4.68 o 
  -1  13   8      201.75      186.27     25.14 o 
   0  13   8        0.16       13.26      4.97 o 
   1  13   8       56.19       41.14      7.29 o 
   2  13   8     2623.45     2841.51     40.23 o 
   3  13   8       21.32       30.14      9.21 o 
   4  13   8       49.25       61.29      8.89 o 
   5  13   8       24.64       18.61      8.32 o 
   6  13   8       32.08       32.47      8.81 o 
   7  13   8       90.92      109.93     37.69 o 
  -8  14   8      161.14      103.89     28.86 o 
  -7  14   8        0.11        6.03      8.92 o 
  -6  14   8      138.45      129.17     26.15 o 
  -5  14   8       45.96       50.51     11.45 o 
  -4  14   8       52.48       63.99     13.76 o 
  -3  14   8      325.85      362.11     16.95 o 
  -2  14   8      138.08      141.22     17.99 o 
  -1  14   8       43.51       39.69      8.45 o 
   0  14   8      205.56      190.56     25.14 o 
   1  14   8       22.03       27.26      5.66 o 
   2  14   8      209.24      192.02     20.44 o 
   3  14   8        3.95        7.03      4.84 o 
   4  14   8      140.12      146.72     23.12 o 
   5  14   8       10.76       13.16      8.50 o 
   6  14   8      155.85      121.48     23.23 o 
   7  14   8      185.09      159.76     71.57 o 
  -7  15   8      318.04      369.18     44.15 o 
  -6  15   8      103.17       95.89     19.87 o 
  -5  15   8       80.60       67.08     12.67 o 
  -4  15   8       13.17       20.94      6.68 o 
  -3  15   8       45.63       30.50     11.97 o 
  -2  15   8       69.58       69.20     10.17 o 
  -1  15   8      618.80      704.73     16.22 o 
   0  15   8       22.40       20.63      7.44 o 
   1  15   8      170.09      175.20     18.34 o 
   2  15   8      937.86     1017.38     21.18 o 
   3  15   8        8.73       16.70      5.43 o 
   4  15   8       12.57       21.91      6.57 o 
   5  15   8        0.39        8.07      7.15 o 
   6  15   8       25.37       26.10     12.35 o 
   7  15   8       75.23       76.62     24.40 o 
  -7  16   8        8.27        9.53      6.71 o 
  -6  16   8        1.43        2.30      8.01 o 
  -5  16   8        3.66       21.86      8.77 o 
  -4  16   8       27.24       38.81     11.42 o 
  -3  16   8     1976.37     2136.28     27.21 o 
  -2  16   8        3.19       10.03      5.38 o 
  -1  16   8        5.79       12.36      4.72 o 
   0  16   8        7.35       15.99      6.38 o 
   1  16   8      884.76      855.90     31.58 o 
   2  16   8      148.32      141.91     23.49 o 
   3  16   8       67.99       61.49      9.08 o 
   4  16   8        3.41        4.32     10.00 o 
   5  16   8      102.74       93.28     20.91 o 
   6  16   8      111.70      100.20     19.51 o 
  -7  17   8       53.16       55.09     11.33 o 
  -6  17   8       12.65        9.19      8.92 o 
  -5  17   8        5.12       14.99      7.76 o 
  -4  17   8      161.07      158.04     26.33 o 
  -3  17   8       34.25       24.48      6.73 o 
  -2  17   8      319.55      336.47     30.90 o 
  -1  17   8      688.18      754.39     24.78 o 
   0  17   8       48.55       49.17      9.93 o 
   1  17   8      276.93      305.56     25.99 o 
   2  17   8       84.97       80.67     15.01 o 
   3  17   8      212.28      225.39     25.44 o 
   4  17   8      125.14      111.34     18.94 o 
   5  17   8       28.03       40.48     10.72 o 
   6  17   8       15.40       27.79     11.23 o 
  -6  18   8       65.70       54.21     13.78 o 
  -5  18   8      306.66      307.27     26.05 o 
  -4  18   8        2.41       15.91      8.40 o 
  -3  18   8        5.92        0.85      7.49 o 
  -2  18   8      295.51      255.97     42.54 o 
  -1  18   8      159.48      132.84     22.39 o 
   0  18   8        7.85        9.68      6.40 o 
   1  18   8       43.38       44.49      8.45 o 
   2  18   8        1.77        6.74      6.86 o 
   3  18   8       62.03       32.39      8.71 o 
   4  18   8       72.03       48.45     11.37 o 
   5  18   8       13.31       12.70      6.93 o 
   6  18   8       50.13       46.99     17.47 o 
  -6  19   8        5.55        0.15     12.09 o 
  -5  19   8        1.50        6.88     10.74 o 
  -4  19   8       96.74       62.58     16.20 o 
  -3  19   8       83.24      109.47     21.98 o 
  -2  19   8      122.46       99.80     17.69 o 
  -1  19   8      206.89      216.79     36.41 o 
   0  19   8       56.10       42.98      9.38 o 
   1  19   8      716.09      828.32     36.48 o 
   2  19   8       15.64       19.04      6.93 o 
   3  19   8      633.78      703.93     16.88 o 
   4  19   8       17.35       11.42      9.01 o 
   5  19   8       85.62       99.95     34.95 o 
  -5  20   8       67.38       53.12     17.36 o 
  -4  20   8      137.61      117.17     25.49 o 
  -3  20   8        3.47       -1.49      9.26 o 
  -2  20   8       22.74       33.56      9.65 o 
  -1  20   8      467.78      625.12     32.55 o 
   0  20   8       10.36        9.13      8.36 o 
   1  20   8        4.27       10.50      6.30 o 
   2  20   8       38.71       44.45     11.93 o 
   3  20   8       27.07       34.21     12.12 o 
   4  20   8       61.08       57.95     18.86 o 
   5  20   8        7.50       16.16     10.16 o 
  -5  21   8        3.63       -8.15      9.80 o 
  -4  21   8       60.49       58.34     14.07 o 
  -3  21   8      103.66       95.46     21.18 o 
  -2  21   8       11.30       18.20     12.57 o 
  -1  21   8      278.64      279.70     50.93 o 
   0  21   8       68.28       55.72     14.25 o 
   1  21   8        0.16       -3.57      8.92 o 
   2  21   8        5.84        7.19      6.52 o 
   3  21   8      103.09       69.54     20.68 o 
   4  21   8      230.07      160.19     48.12 o 
  -4  22   8      224.07      232.09     49.69 o 
  -3  22   8       86.74       72.60     18.70 o 
  -2  22   8      120.37      111.93     25.23 o 
  -1  22   8       17.20       15.75      8.70 o 
   0  22   8        0.01        4.79     10.78 o 
   1  22   8        2.59        6.23      6.23 o 
   2  22   8        0.91       -2.23      8.48 o 
   3  22   8       97.65       77.87     25.33 o 
  -3  23   8       66.64       52.93     16.10 o 
  -2  23   8       61.11       68.31     16.00 o 
  -1  23   8        9.17       14.07     10.85 o 
   0  23   8        0.02       15.28      7.79 o 
   1  23   8       87.40       70.17     21.50 o 
   2  23   8       36.04       39.16     10.91 o 
  -2  24   8      156.21      147.61     31.28 o 
  -1  24   8        0.00        3.82     10.65 o 
   0  24   8      105.42       89.52     19.50 o 
   1  24   8       75.80       57.01     14.84 o 
  -9   0   9       11.96       34.87     14.52 o 
  -7   0   9      227.11      231.76     57.63 o 
  -5   0   9      223.75      226.10     16.95 o 
  -3   0   9      958.28     1033.63     47.72 o 
  -1   0   9      522.65      575.76     15.37 o 
   1   0   9       11.67       13.85      3.87 o 
   3   0   9     2063.79     2125.76     29.64 o 
   5   0   9      461.98      467.47    119.90 o 
   7   0   9      125.67      128.13     54.23 o 
  -9   1   9        5.99       13.07     11.88 o 
  -8   1   9       70.32       64.37     17.31 o 
  -7   1   9       81.62       81.89     13.40 o 
  -6   1   9       42.38       14.18     11.92 o 
  -5   1   9       20.35       19.99      3.04 o 
  -4   1   9        1.03        0.10      3.20 o 
  -3   1   9     2058.92     2083.49     32.23 o 
  -2   1   9      148.52      141.85     19.86 o 
  -1   1   9      449.56      417.49     12.00 o 
   0   1   9      249.06      256.80     10.42 o 
   1   1   9        5.54        5.57      4.14 o 
   2   1   9      363.74      365.76     10.49 o 
   3   1   9       16.44        4.68      4.32 o 
   4   1   9       17.80       13.77      7.63 o 
   5   1   9        8.74       19.29      7.90 o 
   6   1   9       12.18       17.52     12.31 o 
   7   1   9       33.73       36.89     11.66 o 
   8   1   9        0.75       17.81     11.65 o 
  -9   2   9       98.02       83.09     24.03 o 
  -8   2   9      150.86      145.05     37.24 o 
  -7   2   9      211.86      237.59     19.42 o 
  -6   2   9        9.35        9.89      4.98 o 
  -5   2   9     1303.88     1345.30     20.41 o 
  -4   2   9      188.64      186.65      5.42 o 
  -3   2   9      174.41      154.13      6.66 o 
  -2   2   9       36.33       31.62      5.54 o 
  -1   2   9       42.81       39.35      7.30 o 
   0   2   9       67.55       57.53      9.14 o 
   1   2   9      334.87      336.02      9.21 o 
   2   2   9      807.91      819.08     12.00 o 
   3   2   9      175.76      151.35      3.73 o 
   4   2   9      199.60      180.37     15.02 o 
   5   2   9      280.31      299.27     42.69 o 
   6   2   9     1630.92     1755.62     90.19 o 
   7   2   9      301.11      322.41     23.81 o 
   8   2   9        3.54        2.32     22.97 o 
  -9   3   9       15.41        2.74     16.69 o 
  -8   3   9       92.74       74.73     24.37 o 
  -7   3   9      138.37      125.44     35.76 o 
  -6   3   9       72.18       83.36     13.37 o 
  -5   3   9      237.02      216.39      9.22 o 
  -4   3   9      289.82      289.37      7.97 o 
  -3   3   9      270.12      277.25      7.64 o 
  -2   3   9      451.45      457.24     13.76 o 
  -1   3   9     1339.31     1294.50     19.45 o 
   0   3   9       40.82       42.82      6.61 o 
   1   3   9      152.41      160.55     10.89 o 
   2   3   9       73.43       90.50     11.13 o 
   3   3   9      267.19      255.82      3.74 o 
   4   3   9       10.91        4.23      3.28 o 
   5   3   9      196.56       18.30     82.58 o 
   6   3   9       48.54       24.17     16.76 o 
   7   3   9       68.35       72.19     25.03 o 
   8   3   9       11.15       17.01     16.15 o 
  -9   4   9       30.20       26.86     21.29 o 
  -8   4   9      441.79      533.62     23.88 o 
  -7   4   9      190.29      200.51     22.67 o 
  -6   4   9       33.90       28.35      9.44 o 
  -5   4   9      133.13      131.75     11.85 o 
  -4   4   9       38.05       32.73      5.02 o 
  -3   4   9      150.57      164.16      8.68 o 
  -2   4   9       98.11      100.37     11.69 o 
  -1   4   9      412.39      442.42     15.47 o 
   0   4   9       69.64       60.17      7.75 o 
   1   4   9      742.24      777.81     14.79 o 
   2   4   9     1160.32     1145.23     14.39 o 
   3   4   9       97.57      102.52      5.19 o 
   4   4   9     1473.41     1522.80     21.76 o 
   5   4   9       53.34       30.01     20.51 o 
   6   4   9        8.35       16.36      8.22 o 
   7   4   9       87.36       72.07     22.63 o 
   8   4   9      108.56       94.25     28.21 o 
  -9   5   9       14.14       14.32     11.08 o 
  -8   5   9       10.20        3.34     13.90 o 
  -7   5   9       30.37       36.40      7.97 o 
  -6   5   9      246.45      265.96     15.34 o 
  -5   5   9       10.71       10.22      3.05 o 
  -4   5   9      534.84      527.54     12.79 o 
  -3   5   9     1820.97     1946.25     23.07 o 
  -2   5   9      702.23      693.41     11.08 o 
  -1   5   9      417.92      410.79      9.85 o 
   0   5   9       18.32       34.27      6.07 o 
   1   5   9        0.01       10.55      2.72 o 
   2   5   9     1590.33     1706.78     23.00 o 
   3   5   9     1163.54     1228.88     13.12 o 
   4   5   9       15.42       23.68      6.52 o 
   5   5   9      531.50      504.04     33.99 o 
   6   5   9       41.60       29.15     10.24 o 
   7   5   9      109.01       79.14     28.84 o 
   8   5   9       82.96       59.07     19.39 o 
  -9   6   9      254.05      160.31     61.71 o 
  -8   6   9      274.35      366.92     51.36 o 
  -7   6   9       20.26       11.73      6.20 o 
  -6   6   9      142.88      180.69     16.63 o 
  -5   6   9       29.69       24.61      5.88 o 
  -4   6   9       92.10       86.94      5.97 o 
  -3   6   9      155.34      204.57     10.20 o 
  -2   6   9      200.67      163.93     12.60 o 
  -1   6   9      634.18      629.51     14.46 o 
   0   6   9      218.45      234.63     12.12 o 
   1   6   9      295.97      355.74     11.34 o 
   2   6   9        8.17        9.03      2.48 o 
   3   6   9        1.09        3.77      1.70 o 
   4   6   9      838.37      817.22     17.44 o 
   5   6   9     1237.30     1238.09     37.66 o 
   6   6   9      623.45      661.97     31.58 o 
   7   6   9       17.81       12.29      8.53 o 
   8   6   9       86.54       78.37     37.26 o 
  -9   7   9      304.65      210.00     82.87 o 
  -8   7   9       93.96       81.57     19.18 o 
  -7   7   9       13.55       19.69      6.69 o 
  -6   7   9      178.05      160.59     24.48 o 
  -5   7   9       16.00       13.63      8.71 o 
  -4   7   9      271.82      266.69      8.61 o 
  -3   7   9      137.86      136.90     10.94 o 
  -2   7   9      172.86      200.59     12.34 o 
  -1   7   9      459.09      421.76     17.65 o 
   0   7   9      788.35      776.82     17.23 o 
   1   7   9      469.69      498.18     12.47 o 
   2   7   9        0.94        1.08      3.48 o 
   3   7   9       92.12       83.06      8.72 o 
   4   7   9      107.53      116.91     18.46 o 
   5   7   9      529.11      554.39     24.55 o 
   6   7   9      589.12      668.06     44.97 o 
   7   7   9       61.29       61.25     15.24 o 
   8   7   9       61.26       31.05     14.70 o 
  -9   8   9      157.49       98.56     43.97 o 
  -8   8   9       47.35       51.38     16.88 o 
  -7   8   9        2.36        8.24      6.08 o 
  -6   8   9      167.46      151.52     27.21 o 
  -5   8   9       25.05       22.56      8.67 o 
  -4   8   9     1724.77     1778.76     23.11 o 
  -3   8   9      313.67      324.42     11.85 o 
  -2   8   9      126.77      113.90     11.95 o 
  -1   8   9      386.82      389.84     10.39 o 
   0   8   9      344.16      345.91      9.94 o 
   1   8   9       10.70        0.12      6.36 o 
   2   8   9      554.50      542.90     16.15 o 
   3   8   9       80.25       77.67      8.83 o 
   4   8   9      825.82      846.47     18.07 o 
   5   8   9      277.54      266.52     18.18 o 
   6   8   9      676.44      807.56     42.49 o 
   7   8   9       28.76       45.85     12.89 o 
   8   8   9        2.38       10.79     13.58 o 
  -8   9   9       85.61       70.92     20.40 o 
  -7   9   9      145.16      117.84     23.80 o 
  -6   9   9        1.11       10.88      8.90 o 
  -5   9   9        0.13        6.52      7.92 o 
  -4   9   9      679.60      685.26     17.72 o 
  -3   9   9      206.03      196.65      8.74 o 
  -2   9   9      277.13      304.17     13.72 o 
  -1   9   9       54.45       59.94      8.27 o 
   0   9   9        5.52        8.28      4.84 o 
   1   9   9      654.13      699.89     23.59 o 
   2   9   9      860.09      872.58     15.78 o 
   3   9   9       90.19       81.24     10.53 o 
   4   9   9      277.93      236.53     15.09 o 
   5   9   9        4.37        8.55      6.32 o 
   6   9   9        0.13      -10.12     11.23 o 
   7   9   9      331.52      400.30     43.95 o 
   8   9   9        6.90       15.76      9.78 o 
  -8  10   9      113.87      100.03     25.99 o 
  -7  10   9        3.43        5.84      6.72 o 
  -6  10   9       39.52       38.91      7.57 o 
  -5  10   9      385.80      321.67     21.12 o 
  -4  10   9       70.18       65.67      8.36 o 
  -3  10   9      949.25      962.91     14.44 o 
  -2  10   9       94.52      101.04     14.75 o 
  -1  10   9       46.21       47.78      6.76 o 
   0  10   9      482.80      509.46     16.90 o 
   1  10   9      639.37      692.10     15.17 o 
   2  10   9       11.76       11.58      4.83 o 
   3  10   9      314.99      311.14     11.76 o 
   4  10   9     1344.38     1368.72     49.29 o 
   5  10   9        0.29        3.62      7.35 o 
   6  10   9      185.37      186.92     37.81 o 
   7  10   9       28.63       25.74     12.05 o 
  -8  11   9       69.46       79.81     16.71 o 
  -7  11   9       47.13       44.37     10.56 o 
  -6  11   9       99.03      102.41     17.04 o 
  -5  11   9      576.95      649.97     20.24 o 
  -4  11   9        0.26        1.62      7.69 o 
  -3  11   9     1484.05     1532.71     23.49 o 
  -2  11   9      401.65      420.93     19.65 o 
  -1  11   9      673.71      688.93     14.40 o 
   0  11   9      188.76      219.28     19.42 o 
   1  11   9      155.06      162.49     21.41 o 
   2  11   9      684.61      727.07     14.69 o 
   3  11   9       27.12       16.35      4.81 o 
   4  11   9       83.16       85.00     11.46 o 
   5  11   9        0.52        6.67      7.67 o 
   6  11   9       31.19       34.56      7.40 o 
   7  11   9        5.33       11.52      7.85 o 
  -8  12   9       73.70       48.15     13.23 o 
  -7  12   9       23.45       13.39      7.70 o 
  -6  12   9        8.59        9.66      7.71 o 
  -5  12   9        0.12       -6.29      9.35 o 
  -4  12   9        7.22        8.60      7.26 o 
  -3  12   9        6.40        4.11      4.94 o 
  -2  12   9     1032.11     1101.75     20.01 o 
  -1  12   9      501.11      501.38     12.26 o 
   0  12   9        2.83       13.10      4.92 o 
   1  12   9       59.88       66.49      9.07 o 
   2  12   9       99.11      125.72     14.57 o 
   3  12   9     1085.00     1196.31     20.91 o 
   4  12   9       80.65       75.19     13.24 o 
   5  12   9       74.40       75.76     11.60 o 
   6  12   9        2.91        3.47      9.41 o 
   7  12   9       96.53      107.11     36.77 o 
  -8  13   9       12.67       21.32      9.75 o 
  -7  13   9       43.07       45.65     10.86 o 
  -6  13   9       51.63       26.90     13.23 o 
  -5  13   9       23.36       46.80     11.33 o 
  -4  13   9      513.03      571.25     50.87 o 
  -3  13   9      322.74      331.96     12.45 o 
  -2  13   9        3.63        8.51      3.96 o 
  -1  13   9      934.29      956.01     25.27 o 
   0  13   9       70.38       95.85     11.20 o 
   1  13   9     2029.45     2197.54     32.93 o 
   2  13   9       31.17       24.11      6.93 o 
   3  13   9        1.52        7.93      4.13 o 
   4  13   9       34.46       28.05      7.71 o 
   5  13   9       22.41       25.26      6.79 o 
   6  13   9       35.93       15.47     17.88 o 
   7  13   9        0.13        4.84     12.76 o 
  -7  14   9       30.20       22.42      9.36 o 
  -6  14   9      191.03      195.86     38.49 o 
  -5  14   9      132.62      152.59     24.72 o 
  -4  14   9        0.09        1.33     11.26 o 
  -3  14   9      282.42      274.29     11.65 o 
  -2  14   9        0.37        5.75      5.10 o 
  -1  14   9       72.93       72.11      9.25 o 
   0  14   9       79.70       64.64      9.40 o 
   1  14   9      207.22      216.36     23.72 o 
   2  14   9      301.29      320.84     28.90 o 
   3  14   9        4.41        9.59      6.17 o 
   4  14   9       20.72        9.98      8.14 o 
   5  14   9      139.89      140.40     25.84 o 
   6  14   9       80.67       78.19     23.23 o 
   7  14   9       30.20       38.22     17.31 o 
  -7  15   9       58.81       47.38     11.16 o 
  -6  15   9        3.31        7.38      9.63 o 
  -5  15   9      323.87      327.05     31.62 o 
  -4  15   9        0.26        6.18      8.42 o 
  -3  15   9      387.14      466.17     34.16 o 
  -2  15   9      208.61      211.96     15.57 o 
  -1  15   9      581.61      602.59     18.14 o 
   0  15   9        3.15        2.66      4.43 o 
   1  15   9      774.72      843.78     25.17 o 
   2  15   9       68.45       46.19      7.54 o 
   3  15   9      122.75      126.10     15.70 o 
   4  15   9       15.52       16.55      7.35 o 
   5  15   9       10.42        6.54      7.18 o 
   6  15   9      114.97      119.85     34.88 o 
  -7  16   9       61.72       52.81     13.30 o 
  -6  16   9        0.38        6.80      8.15 o 
  -5  16   9       20.19       29.10      8.65 o 
  -4  16   9      215.31      192.63     41.32 o 
  -3  16   9      202.39      179.90     25.15 o 
  -2  16   9      144.47      152.25     21.85 o 
  -1  16   9       54.34       47.24      8.97 o 
   0  16   9       15.43       10.89      7.55 o 
   1  16   9       29.65       16.14      9.03 o 
   2  16   9      259.61      290.68     18.44 o 
   3  16   9      115.67      103.06     18.11 o 
   4  16   9      152.30      156.16     30.42 o 
   5  16   9        0.09        6.73      7.04 o 
   6  16   9       71.13       33.12     20.08 o 
  -6  17   9       45.71       45.75     11.82 o 
  -5  17   9       18.16       25.61      8.81 o 
  -4  17   9      321.74      413.11     33.06 o 
  -3  17   9       69.56       79.72     20.14 o 
  -2  17   9      209.93      229.48     32.47 o 
  -1  17   9       56.33       66.79     13.13 o 
   0  17   9       17.37       22.10      4.75 o 
   1  17   9      330.58      360.45     12.83 o 
   2  17   9       33.60       41.56      9.08 o 
   3  17   9      130.82      120.45     16.84 o 
   4  17   9        0.04        3.93      7.46 o 
   5  17   9       94.13       79.16     15.90 o 
   6  17   9      192.04      306.25     74.24 o 
  -6  18   9      199.48      156.94     35.61 o 
  -5  18   9        1.34        4.21      8.49 o 
  -4  18   9      512.30      638.14     35.35 o 
  -3  18   9       42.47       38.06     10.11 o 
  -2  18   9        0.03        7.49     10.27 o 
  -1  18   9        1.48       19.23      7.94 o 
   0  18   9       35.67       35.47      6.98 o 
   1  18   9       15.22       16.05      5.66 o 
   2  18   9       41.73       40.64      6.82 o 
   3  18   9      184.10      178.64     35.33 o 
   4  18   9       59.62       57.48     12.62 o 
   5  18   9       60.55       55.92     13.54 o 
  -5  19   9       62.63       55.04     14.03 o 
  -4  19   9      117.79       99.38     20.32 o 
  -3  19   9       22.96       34.33      8.35 o 
  -2  19   9      254.84      365.26     43.42 o 
  -1  19   9        0.76       10.94      6.75 o 
   0  19   9      144.09      129.69     23.35 o 
   1  19   9       10.16       19.88      5.72 o 
   2  19   9      283.38      318.59     36.18 o 
   3  19   9        9.36       13.03      7.94 o 
   4  19   9      123.62      111.66     24.35 o 
   5  19   9        1.70       16.18     10.72 o 
  -5  20   9        3.36       10.84      8.41 o 
  -4  20   9      116.09      101.32     23.36 o 
  -3  20   9       34.71       40.01     10.12 o 
  -2  20   9       27.12       27.51      8.80 o 
  -1  20   9      145.50       99.08     22.39 o 
   0  20   9      116.51       85.52     15.28 o 
   1  20   9       15.61       10.09      7.25 o 
   2  20   9       60.74       52.05     10.61 o 
   3  20   9      115.91      104.54     28.26 o 
   4  20   9      134.71      113.18     28.84 o 
  -4  21   9       56.03       49.73     13.62 o 
  -3  21   9       11.38       13.75      7.81 o 
  -2  21   9      263.53      239.36     48.89 o 
  -1  21   9      105.77       88.26     17.16 o 
   0  21   9      123.42       84.17     16.99 o 
   1  21   9        7.91       12.49      5.99 o 
   2  21   9       22.73       11.37      6.84 o 
   3  21   9        0.01        4.94     10.78 o 
  -3  22   9       60.09       54.97     15.05 o 
  -2  22   9       31.43       22.58     13.01 o 
  -1  22   9      149.02      131.76     28.17 o 
   0  22   9       17.43       12.85      8.32 o 
   1  22   9       34.18       31.72      9.52 o 
   2  22   9       33.47       31.66     10.75 o 
   3  22   9      109.32       82.74     21.92 o 
  -2  23   9        0.00        9.82      9.58 o 
  -1  23   9       38.72       39.64      8.50 o 
   0  23   9        2.41       11.11     10.85 o 
   1  23   9      185.24      129.44     32.32 o 
   2  23   9       11.93       11.93      8.85 o 
  -8   0  10        1.79       12.40     13.88 o 
  -6   0  10      428.25      464.99     23.59 o 
  -4   0  10       12.09       13.45      5.56 o 
  -2   0  10     1650.29     1650.53     56.60 o 
   0   0  10     1350.48     1251.75     30.70 o 
   2   0  10      258.31      276.99     10.98 o 
   4   0  10       34.12       40.02     15.96 o 
   6   0  10      784.99      814.61     38.43 o 
   8   0  10      160.84       94.87     50.43 o 
  -9   1  10        2.11       -5.72     21.54 o 
  -8   1  10      464.13      493.31     48.86 o 
  -7   1  10        1.44      -10.36     12.47 o 
  -6   1  10        0.16        4.78      2.85 o 
  -5   1  10      135.50      121.80      9.33 o 
  -4   1  10      194.17      225.17      5.49 o 
  -3   1  10        0.68        7.74      3.46 o 
  -2   1  10       40.01       36.78      6.94 o 
  -1   1  10      209.26      215.02      9.64 o 
   0   1  10      480.02      514.21     21.13 o 
   1   1  10      208.09      210.20     15.05 o 
   2   1  10      519.12      581.97     16.40 o 
   3   1  10      273.73      267.55     10.05 o 
   4   1  10      681.32      654.35     33.22 o 
   5   1  10       15.79       37.37     13.87 o 
   6   1  10      301.76      307.06     63.99 o 
   7   1  10       85.43       48.67     20.74 o 
   8   1  10      146.03      111.94     34.36 o 
  -9   2  10       20.54       31.57     20.01 o 
  -8   2  10        0.09       33.34     14.18 o 
  -7   2  10        0.20        8.02      6.83 o 
  -6   2  10        0.24        4.81      4.02 o 
  -5   2  10       46.37       61.33      8.57 o 
  -4   2  10      149.22      139.14      9.49 o 
  -3   2  10      242.38      239.74      8.97 o 
  -2   2  10     1281.36     1181.96     18.57 o 
  -1   2  10        1.65        7.53      3.64 o 
   0   2  10      270.89      250.91      9.77 o 
   1   2  10     1971.39     2051.94     28.78 o 
   2   2  10      313.96      354.48      9.91 o 
   3   2  10       10.09        7.46      2.39 o 
   4   2  10        5.10        9.25     10.18 o 
   5   2  10       50.16       41.42     18.08 o 
   6   2  10        8.79        2.06     11.05 o 
   7   2  10       62.66       50.63     18.36 o 
   8   2  10      403.95      528.40     28.71 o 
  -9   3  10       32.52       36.91     16.70 o 
  -8   3  10      356.56      391.42     64.00 o 
  -7   3  10      119.60      132.93     20.36 o 
  -6   3  10      110.67      108.61     18.86 o 
  -5   3  10     1065.68     1161.53     18.41 o 
  -4   3  10       70.40       69.94     10.31 o 
  -3   3  10        1.12        4.92      3.05 o 
  -2   3  10      194.82      180.68     14.78 o 
  -1   3  10      122.68      121.01     10.73 o 
   0   3  10        5.75       13.49      5.21 o 
   1   3  10       31.65       33.86      5.51 o 
   2   3  10       28.06       40.41      4.36 o 
   3   3  10        7.61        5.39      1.79 o 
   4   3  10      898.28      968.60     20.13 o 
   5   3  10       21.41       20.57     12.49 o 
   6   3  10      463.77      452.81     20.29 o 
   7   3  10        1.32        9.36      7.51 o 
   8   3  10        9.21       14.17     17.45 o 
  -9   4  10       99.46       70.82     20.67 o 
  -8   4  10       34.36       48.80     19.51 o 
  -7   4  10      118.92      120.37     25.27 o 
  -6   4  10       74.99       55.11      9.82 o 
  -5   4  10      117.69      125.79     15.46 o 
  -4   4  10       20.16       22.35      3.43 o 
  -3   4  10      107.99       91.92      7.40 o 
  -2   4  10     1390.97     1501.82     22.45 o 
  -1   4  10      712.45      698.90     10.76 o 
   0   4  10        1.87        0.67      4.35 o 
   1   4  10      179.61      170.82      7.29 o 
   2   4  10        0.06        3.45      6.15 o 
   3   4  10      124.72      126.64      7.92 o 
   4   4  10       71.68       78.21     15.25 o 
   5   4  10      112.63       93.96     18.74 o 
   6   4  10       25.20       34.54     11.42 o 
   7   4  10       31.41       31.42     14.95 o 
   8   4  10        5.64       17.91     11.26 o 
  -9   5  10       19.87       38.10     15.90 o 
  -8   5  10       21.00       30.95     18.23 o 
  -7   5  10       76.20       76.65     19.28 o 
  -6   5  10       78.11       68.53     13.56 o 
  -5   5  10       82.41       72.96      9.60 o 
  -4   5  10       51.90       58.87      7.49 o 
  -3   5  10       12.48       14.67      5.16 o 
  -2   5  10       16.02       17.83      5.12 o 
  -1   5  10        8.10        8.68      3.84 o 
   0   5  10        0.64       13.40      4.78 o 
   1   5  10        4.43        9.78      3.83 o 
   2   5  10       20.97       30.78      5.94 o 
   3   5  10      254.20      212.77      7.11 o 
   4   5  10     1883.45     2071.96     34.77 o 
   5   5  10     1653.62     1698.54     87.10 o 
   6   5  10      335.61      275.65     70.70 o 
   7   5  10      144.31      142.44     44.57 o 
   8   5  10       41.43       13.44     18.38 o 
  -9   6  10      155.32      128.93     64.02 o 
  -8   6  10        6.00       13.82     16.94 o 
  -7   6  10       76.21       65.45     14.07 o 
  -6   6  10       22.08       18.08      6.37 o 
  -5   6  10      558.88      489.69     18.41 o 
  -4   6  10       25.57       22.23      4.59 o 
  -3   6  10     1218.58     1308.13     25.84 o 
  -2   6  10        1.80       -4.91      5.12 o 
  -1   6  10       52.99       63.16      8.59 o 
   0   6  10       75.03       78.39     10.87 o 
   1   6  10      582.72      584.42     16.39 o 
   2   6  10      288.92      273.51     13.24 o 
   3   6  10       26.82       17.00      3.73 o 
   4   6  10     1929.98     1961.82     47.57 o 
   5   6  10       26.64       10.32     17.80 o 
   6   6  10       10.73        5.09      6.90 o 
   7   6  10      122.56       99.47     32.07 o 
   8   6  10        3.40       24.13     17.06 o 
  -8   7  10       19.32       19.80      9.58 o 
  -7   7  10       10.14       14.72      7.48 o 
  -6   7  10        0.09        8.88      3.33 o 
  -5   7  10      546.01      550.05     29.05 o 
  -4   7  10      280.68      300.07     13.65 o 
  -3   7  10      140.31      145.38     19.37 o 
  -2   7  10      147.60      145.14     12.28 o 
  -1   7  10      305.16      287.63     15.67 o 
   0   7  10        3.72        4.50      4.93 o 
   1   7  10      299.54      309.29     14.15 o 
   2   7  10      403.38      418.53     11.46 o 
   3   7  10      960.78      961.59     18.89 o 
   4   7  10      592.86      605.85     25.84 o 
   5   7  10      329.94       33.19    116.55 o 
   6   7  10        1.26        3.39      9.68 o 
   7   7  10      712.68      871.60     34.33 o 
   8   7  10       22.96       29.02     12.52 o 
  -8   8  10       17.32       20.22      9.10 o 
  -7   8  10       29.16       15.32      7.23 o 
  -6   8  10       11.45       15.31      7.17 o 
  -5   8  10       23.79       26.27      8.54 o 
  -4   8  10      206.80      237.98     12.32 o 
  -3   8  10      968.32      966.32     19.09 o 
  -2   8  10     1618.15     1688.35     25.64 o 
  -1   8  10      585.81      568.89     16.93 o 
   0   8  10      101.92      113.31     14.13 o 
   1   8  10      799.58      795.62     19.47 o 
   2   8  10      427.11      435.73     12.11 o 
   3   8  10      237.13      227.22     20.11 o 
   4   8  10        7.31       20.25      6.29 o 
   5   8  10      171.27      102.91     38.41 o 
   6   8  10      110.82      116.18     22.38 o 
   7   8  10        1.81       22.18     15.10 o 
  -8   9  10        7.02        4.31     10.39 o 
  -7   9  10       14.67       20.28      6.95 o 
  -6   9  10       19.56       23.46      6.79 o 
  -5   9  10      469.69      448.55     15.32 o 
  -4   9  10     1461.75     1483.77     26.30 o 
  -3   9  10      728.13      771.98     23.58 o 
  -2   9  10      211.98      213.63     16.11 o 
  -1   9  10        4.96        5.54      4.26 o 
   0   9  10      128.31      122.49     17.12 o 
   1   9  10        4.26        4.32      4.98 o 
   2   9  10      335.66      354.70     15.72 o 
   3   9  10      352.10      332.16     10.81 o 
   4   9  10       59.27       51.14     10.93 o 
   5   9  10       92.15       83.84     18.85 o 
   6   9  10       52.92       34.37     10.35 o 
   7   9  10       32.81       29.46     12.26 o 
  -8  10  10       10.05       17.88     10.79 o 
  -7  10  10       82.92       68.09     14.55 o 
  -6  10  10      164.06      133.14     25.39 o 
  -5  10  10     1114.15     1046.77     34.21 o 
  -4  10  10       48.54       42.55     11.06 o 
  -3  10  10      827.61      826.32     20.64 o 
  -2  10  10      610.73      629.91     16.77 o 
  -1  10  10      296.49      334.84     19.83 o 
   0  10  10      261.18      253.21     16.08 o 
   1  10  10       89.61       90.36     12.31 o 
   2  10  10      193.56      188.19     16.25 o 
   3  10  10      630.57      634.18     15.72 o 
   4  10  10       30.84       26.59      7.69 o 
   5  10  10      125.41      108.45     20.83 o 
   6  10  10       18.40        8.35      8.35 o 
   7  10  10        0.31       -2.10      7.94 o 
  -8  11  10       38.76       41.90     13.15 o 
  -7  11  10        6.21        8.51      7.08 o 
  -6  11  10      309.75      352.56     46.46 o 
  -5  11  10      600.78      608.31     20.19 o 
  -4  11  10       33.73       38.84      9.98 o 
  -3  11  10       44.98       41.26      8.54 o 
  -2  11  10      118.97      114.89     11.44 o 
  -1  11  10        1.98        3.16      6.25 o 
   0  11  10      929.61      942.55     24.58 o 
   1  11  10      121.77      119.89     13.92 o 
   2  11  10      224.78      220.56     13.19 o 
   3  11  10       22.55       21.41      6.36 o 
   4  11  10      168.22      140.42     21.21 o 
   5  11  10       83.08       55.53     11.71 o 
   6  11  10      151.91      164.17     34.90 o 
   7  11  10        4.36       15.06      6.50 o 
  -8  12  10       88.99       49.92     17.65 o 
  -7  12  10       18.19       21.55      7.30 o 
  -6  12  10       56.33       31.74      9.05 o 
  -5  12  10       41.69       31.53     11.06 o 
  -4  12  10      168.74      134.53     16.74 o 
  -3  12  10      216.37      229.52     18.83 o 
  -2  12  10      948.82     1027.64     19.67 o 
  -1  12  10       17.70       15.49      4.15 o 
   0  12  10      213.19      217.91     26.53 o 
   1  12  10      745.85      773.32     17.69 o 
   2  12  10      341.20      361.91     19.72 o 
   3  12  10       14.58       19.65      6.02 o 
   4  12  10      139.82      114.42     20.48 o 
   5  12  10        1.22       -1.93      7.48 o 
   6  12  10       31.25       19.51      9.93 o 
   7  12  10        3.21        8.92     11.86 o 
  -7  13  10       25.02       20.63      9.22 o 
  -6  13  10       38.69       48.06     13.75 o 
  -5  13  10       65.46       50.23     12.47 o 
  -4  13  10       89.76       90.92     14.77 o 
  -3  13  10      224.04      244.48     11.13 o 
  -2  13  10       14.49       13.78      6.60 o 
  -1  13  10      387.14      335.79     13.70 o 
   0  13  10       53.79       42.94      6.24 o 
   1  13  10        5.53        5.09      4.70 o 
   2  13  10       72.21       76.38      9.76 o 
   3  13  10       60.54       46.25     10.85 o 
   4  13  10       49.31       42.38     12.45 o 
   5  13  10      145.82      136.81     24.43 o 
   6  13  10       76.25       76.52     14.64 o 
  -7  14  10      109.83       93.31     29.80 o 
  -6  14  10      309.90      383.71     48.10 o 
  -5  14  10       94.18       77.95     14.83 o 
  -4  14  10      158.54      170.82     26.48 o 
  -3  14  10      240.86      222.05     38.84 o 
  -2  14  10      137.17      132.67     19.72 o 
  -1  14  10      125.51      102.08     15.38 o 
   0  14  10        7.07       14.55      7.11 o 
   1  14  10      647.46      646.48     17.68 o 
   2  14  10        0.15        0.44      6.61 o 
   3  14  10        0.63       11.32      7.88 o 
   4  14  10      463.67      544.58     35.67 o 
   5  14  10        3.35       12.15      5.26 o 
   6  14  10        1.31       11.06      9.35 o 
  -7  15  10      145.60      117.79     35.19 o 
  -6  15  10      190.81      153.99     43.99 o 
  -5  15  10      304.53      283.57     48.32 o 
  -4  15  10        6.55       15.41      8.20 o 
  -3  15  10      342.39      372.21     29.18 o 
  -2  15  10       86.87       66.54     12.29 o 
  -1  15  10      213.24      154.91     23.62 o 
   0  15  10      356.45      352.57     16.18 o 
   1  15  10       10.06       11.18      5.12 o 
   2  15  10      654.66      714.96     17.32 o 
   3  15  10      161.36      175.59     28.81 o 
   4  15  10       29.92       31.07     10.26 o 
   5  15  10      178.63      135.77     27.31 o 
   6  15  10       35.22       20.88     13.31 o 
  -6  16  10       26.29       27.22     13.09 o 
  -5  16  10        9.99       11.88     10.06 o 
  -4  16  10       42.68       40.80     10.61 o 
  -3  16  10       98.32       93.35     17.19 o 
  -2  16  10       70.15       59.50     14.87 o 
  -1  16  10      164.22      155.21     17.93 o 
   0  16  10       61.80       55.43     12.27 o 
   1  16  10      491.85      522.90     23.30 o 
   2  16  10       46.09       50.90      8.11 o 
   3  16  10        9.35       10.42      6.50 o 
   4  16  10       99.66       83.48     17.61 o 
   5  16  10        8.66        7.26      6.82 o 
   6  16  10        4.99       18.16     15.34 o 
  -6  17  10      173.86      157.54     35.28 o 
  -5  17  10        1.07       -0.59      9.77 o 
  -4  17  10       79.08       56.50     10.76 o 
  -3  17  10       13.25       17.86     10.28 o 
  -2  17  10       10.96        3.00      9.33 o 
  -1  17  10      106.34       87.80     12.92 o 
   0  17  10       83.88       78.98     15.08 o 
   1  17  10        2.56       15.40      7.63 o 
   2  17  10       45.16       31.39      7.91 o 
   3  17  10      698.53      768.73     17.71 o 
   4  17  10       17.13       15.39     10.70 o 
   5  17  10      480.70      559.58     22.06 o 
  -6  18  10       40.56       26.42     12.08 o 
  -5  18  10       35.08       35.57     11.91 o 
  -4  18  10       76.75       85.96     14.75 o 
  -3  18  10        0.71        3.43     10.28 o 
  -2  18  10       37.96       43.95      9.72 o 
  -1  18  10      111.81      133.50     21.72 o 
   0  18  10       54.18       62.61     10.54 o 
   1  18  10       57.68       76.43     14.18 o 
   2  18  10        0.02        0.19      5.49 o 
   3  18  10       14.88       14.14      7.03 o 
   4  18  10      285.59      328.18     48.40 o 
   5  18  10        6.08        7.78      5.77 o 
  -5  19  10        8.51        5.25      8.92 o 
  -4  19  10       28.61       38.45      9.53 o 
  -3  19  10      379.34      455.87     37.66 o 
  -2  19  10        4.19       12.36     12.25 o 
  -1  19  10        4.60       18.03      8.99 o 
   0  19  10       12.22       11.15      6.39 o 
   1  19  10        0.90       11.63      7.41 o 
   2  19  10       33.38       27.60      5.89 o 
   3  19  10      225.70      152.52     41.63 o 
   4  19  10        0.66        6.65      8.34 o 
  -4  20  10       45.69       36.68     14.25 o 
  -3  20  10        2.23        8.34      8.06 o 
  -2  20  10      184.70      170.50     33.25 o 
  -1  20  10       18.79       29.11      9.68 o 
   0  20  10       17.86       13.20      5.62 o 
   1  20  10      246.55      304.89     22.65 o 
   2  20  10        5.44       10.42      6.73 o 
   3  20  10       96.32      101.89     26.53 o 
   4  20  10       48.56       40.59     11.09 o 
  -4  21  10       45.68       42.57     11.78 o 
  -3  21  10        6.62       19.94      8.48 o 
  -2  21  10       24.84       26.85     12.63 o 
  -1  21  10       10.79       16.83      7.47 o 
   0  21  10      124.44      111.42     24.83 o 
   1  21  10      126.41       86.90     20.57 o 
   2  21  10       52.12       47.92     18.94 o 
   3  21  10      151.77      110.65     24.22 o 
  -3  22  10       36.18       29.41     12.62 o 
  -2  22  10      169.99      117.36     24.62 o 
  -1  22  10      106.95       88.13     17.66 o 
   0  22  10      120.05       75.26     15.57 o 
   1  22  10      136.67       89.07     24.25 o 
   2  22  10      131.08       85.33     33.18 o 
  -1  23  10       81.27       41.67     12.67 o 
   0  23  10      337.13      414.02     33.78 o 
  -9   0  11        0.29       28.60     13.04 o 
  -7   0  11        4.89       32.65     20.15 o 
  -5   0  11     1344.84     1231.57     75.63 o 
  -3   0  11      406.64      402.97     22.27 o 
  -1   0  11     1092.57     1066.28     28.62 o 
   1   0  11      251.08      242.10     43.84 o 
   3   0  11     2518.17     2712.28     33.25 o 
   5   0  11      640.41      684.42     44.35 o 
   7   0  11      137.91      143.41     66.24 o 
  -9   1  11      787.12      926.99     56.98 o 
  -8   1  11       19.94       24.99     12.31 o 
  -7   1  11       18.31       18.79     12.60 o 
  -6   1  11        0.42        4.50      8.96 o 
  -5   1  11       95.81       85.00     13.06 o 
  -4   1  11       71.45       54.45      7.59 o 
  -3   1  11      709.87      748.53     18.09 o 
  -2   1  11       57.81       72.77      8.63 o 
  -1   1  11       61.54       73.57      9.67 o 
   0   1  11      198.55      179.00     18.18 o 
   1   1  11      299.44      293.82     28.73 o 
   2   1  11       35.45       32.28      4.92 o 
   3   1  11      634.90      619.42     16.53 o 
   4   1  11      212.66      176.16     44.60 o 
   5   1  11       76.79       79.78     17.88 o 
   6   1  11       11.34       -1.32     12.21 o 
   7   1  11       31.89       22.98     17.14 o 
   8   1  11        6.35       12.09     10.57 o 
  -9   2  11        1.72       24.67      9.41 o 
  -8   2  11      281.49      823.57     51.95 o 
  -7   2  11       44.83       72.98     23.89 o 
  -6   2  11      190.03      237.48     20.07 o 
  -5   2  11      264.92      244.44     10.31 o 
  -4   2  11      258.51      273.96      9.40 o 
  -3   2  11      129.34      110.67     10.64 o 
  -2   2  11      100.31      106.97     14.01 o 
  -1   2  11      265.77      264.86     13.10 o 
   0   2  11      135.56      135.11     17.87 o 
   1   2  11      455.46      504.94     21.18 o 
   2   2  11      135.79      114.95     12.33 o 
   3   2  11        4.12        5.44      4.15 o 
   4   2  11       65.55       11.54     26.98 o 
   5   2  11       96.20       95.56     18.45 o 
   6   2  11      256.00      249.01     55.82 o 
   7   2  11      309.23      369.72     32.17 o 
   8   2  11      136.12      136.56     48.94 o 
  -8   3  11       10.50       19.79      7.97 o 
  -7   3  11        0.20        9.54      7.26 o 
  -6   3  11        0.45        3.28      4.22 o 
  -5   3  11       35.29       25.54      5.09 o 
  -4   3  11      538.14      569.03     13.50 o 
  -3   3  11        6.14        6.31      4.41 o 
  -2   3  11      722.36      746.96     18.63 o 
  -1   3  11     4351.26     4472.35     45.31 o 
   0   3  11      133.29      134.04     20.31 o 
   1   3  11      966.42      975.39     19.59 o 
   2   3  11      165.98      163.10     11.80 o 
   3   3  11      185.30      158.36     19.30 o 
   4   3  11       57.87       30.77     13.59 o 
   5   3  11        0.58        6.70      9.12 o 
   6   3  11        9.24        8.32     14.35 o 
   7   3  11        7.20       14.52     14.37 o 
   8   3  11      127.49       93.49     45.21 o 
  -8   4  11        1.90       13.64     12.60 o 
  -7   4  11        1.00        3.29      9.06 o 
  -6   4  11      215.41      161.61     26.84 o 
  -5   4  11       78.94       73.75      9.88 o 
  -4   4  11        2.96       12.95      4.91 o 
  -3   4  11      176.09      180.44     15.10 o 
  -2   4  11     2157.80     2236.77     26.84 o 
  -1   4  11      944.38      925.19     17.10 o 
   0   4  11       75.13       81.57      9.69 o 
   1   4  11        0.08       -0.63      6.25 o 
   2   4  11     1233.61     1285.69     18.39 o 
   3   4  11       79.35       89.94      9.69 o 
   4   4  11      184.11      171.98     11.17 o 
   5   4  11       19.09        7.10     18.40 o 
   6   4  11      277.69      298.60     75.13 o 
   7   4  11      127.07      130.47     33.04 o 
   8   4  11       98.01       71.44     31.02 o 
  -8   5  11       11.21       20.54     15.12 o 
  -7   5  11       51.45       52.66      7.85 o 
  -6   5  11      231.02      209.88     13.09 o 
  -5   5  11       82.72       80.91     12.71 o 
  -4   5  11      338.71      381.13     12.07 o 
  -3   5  11       30.67       28.36      5.82 o 
  -2   5  11       51.11       62.32      8.15 o 
  -1   5  11     1104.93     1081.50     16.10 o 
   0   5  11      922.78      907.29     22.87 o 
   1   5  11       31.65       34.08      6.80 o 
   2   5  11      138.47      138.54     16.30 o 
   3   5  11      468.29      477.41      9.00 o 
   4   5  11      230.61      252.79     32.20 o 
   5   5  11      163.91      147.81     28.02 o 
   6   5  11        1.83       12.64     13.59 o 
   7   5  11       18.97       25.46     14.47 o 
  -8   6  11      152.42      118.27     41.43 o 
  -7   6  11       67.55       46.38     12.58 o 
  -6   6  11      133.48      160.80     25.87 o 
  -5   6  11       38.35       38.47      8.78 o 
  -4   6  11       26.11       40.95      6.80 o 
  -3   6  11       68.37       73.19     10.37 o 
  -2   6  11      708.00      730.46     12.32 o 
  -1   6  11        4.53        4.93      4.67 o 
   0   6  11      388.00      420.31     11.56 o 
   1   6  11      155.19      176.73     24.29 o 
   2   6  11      286.30      300.59     13.13 o 
   3   6  11       41.85       43.89      5.98 o 
   4   6  11      422.76      487.50     38.63 o 
   5   6  11       18.73       10.82     16.54 o 
   6   6  11       11.79       31.35     12.73 o 
   7   6  11       37.34       43.34     28.55 o 
  -8   7  11        8.48       37.59     18.63 o 
  -7   7  11       63.50       87.67     15.89 o 
  -6   7  11       33.30       24.86      5.48 o 
  -5   7  11        0.00        6.89      7.62 o 
  -4   7  11       14.16        9.53      4.09 o 
  -3   7  11     1308.82     1288.86     22.70 o 
  -2   7  11     1871.79     1948.87     24.08 o 
  -1   7  11        6.92       11.59      3.72 o 
   0   7  11      807.91      769.20     17.50 o 
   1   7  11       59.50       61.75     12.75 o 
   2   7  11     1862.69     1975.54     32.62 o 
   3   7  11      114.24       87.89     14.94 o 
   4   7  11      938.84      930.28     28.14 o 
   5   7  11       67.42       58.04     16.50 o 
   6   7  11        7.66        7.29      4.48 o 
   7   7  11       65.08       38.67     16.80 o 
  -8   8  11      189.60      151.92     17.08 o 
  -7   8  11      254.11      286.30     38.10 o 
  -6   8  11      445.38      465.86     23.36 o 
  -5   8  11        4.32        4.45      5.90 o 
  -4   8  11      361.95      412.58     15.65 o 
  -3   8  11     1627.82     1631.08     30.91 o 
  -2   8  11     1383.43     1485.57     19.28 o 
  -1   8  11       89.49       96.17     14.82 o 
   0   8  11      544.66      569.47     32.54 o 
   1   8  11      166.77      188.87     20.35 o 
   2   8  11      971.18     1008.04     19.19 o 
   3   8  11       77.15       29.71     20.00 o 
   4   8  11       15.09       10.38      8.98 o 
   5   8  11       18.35       27.46      9.67 o 
   6   8  11      594.68      683.63     26.98 o 
   7   8  11       46.20       49.23     18.11 o 
  -8   9  11        0.12       10.24      7.00 o 
  -7   9  11       43.93       46.08     13.17 o 
  -6   9  11        2.54       12.36     10.23 o 
  -5   9  11       25.37       14.50      8.89 o 
  -4   9  11       42.93       35.03      9.34 o 
  -3   9  11     3097.01     3243.73     77.02 o 
  -2   9  11     1514.44     1591.47     28.98 o 
  -1   9  11       43.52       40.89      9.19 o 
   0   9  11      272.91      272.42     26.74 o 
   1   9  11        0.22        7.80      5.45 o 
   2   9  11      585.49      599.69     17.09 o 
   3   9  11      220.00       41.90     74.17 o 
   4   9  11      154.80      166.24     23.30 o 
   5   9  11      204.59      162.45     31.15 o 
   6   9  11        9.73       13.31      8.96 o 
   7   9  11      107.47       74.25     18.83 o 
  -8  10  11       25.09       20.24      6.32 o 
  -7  10  11      349.90      480.39     37.99 o 
  -6  10  11      132.59      116.44     20.32 o 
  -5  10  11       30.89       14.35      9.69 o 
  -4  10  11      150.31      151.90     22.32 o 
  -3  10  11      114.16      134.09     17.72 o 
  -2  10  11     2431.88     2487.56     48.41 o 
  -1  10  11        0.18        3.60      5.35 o 
   0  10  11       66.61       60.72      8.82 o 
   1  10  11        1.86       13.95      6.25 o 
   2  10  11     1336.90     1375.21     20.97 o 
   3  10  11      280.27      296.05     38.80 o 
   4  10  11      249.16      206.71     33.52 o 
   5  10  11      147.90      107.08     24.82 o 
   6  10  11      147.48      109.33     25.07 o 
   7  10  11      199.42      160.52     42.22 o 
  -7  11  11      105.61       75.22     18.08 o 
  -6  11  11        4.52        4.58      8.01 o 
  -5  11  11       38.41       41.89     10.72 o 
  -4  11  11       24.91       20.24      6.95 o 
  -3  11  11      567.92      574.91     22.03 o 
  -2  11  11       46.85       45.29      8.61 o 
  -1  11  11       17.07        5.78      5.31 o 
   0  11  11      368.94      414.97     21.38 o 
   1  11  11      460.88      464.33     15.18 o 
   2  11  11       42.84       35.67      8.03 o 
   3  11  11      208.82      208.11     29.26 o 
   4  11  11       79.72       39.93     11.56 o 
   5  11  11      116.18      133.14     25.66 o 
   6  11  11        1.60        3.99     10.14 o 
   7  11  11       10.67        6.85     12.78 o 
  -7  12  11      331.46      379.88     40.23 o 
  -6  12  11      179.37      180.38     37.92 o 
  -5  12  11       20.21       19.14      8.01 o 
  -4  12  11        0.11       -4.96      9.76 o 
  -3  12  11       22.08       19.09      6.23 o 
  -2  12  11      576.21      600.22     15.89 o 
  -1  12  11       20.23       10.97      5.66 o 
   0  12  11      132.48      135.52     17.90 o 
   1  12  11       56.36       57.97      8.29 o 
   2  12  11       46.47       26.84      7.54 o 
   3  12  11      387.82      417.62     15.75 o 
   4  12  11       61.52       48.26     15.88 o 
   5  12  11      859.77     1019.87     26.09 o 
   6  12  11       66.39       69.35     19.26 o 
  -7  13  11       91.64       55.75     14.65 o 
  -6  13  11      107.94       67.03     17.40 o 
  -5  13  11       80.60       76.56     15.98 o 
  -4  13  11        0.02        5.64     11.28 o 
  -3  13  11       82.73       86.01     14.15 o 
  -2  13  11        0.02       10.58      6.95 o 
  -1  13  11        8.90       19.27      4.29 o 
   0  13  11      342.04      342.42     14.70 o 
   1  13  11      107.00      101.16     13.47 o 
   2  13  11        7.97        7.79      6.34 o 
   3  13  11      254.73      245.11     38.54 o 
   4  13  11        3.84       20.88      6.99 o 
   5  13  11       35.74       32.48     12.11 o 
   6  13  11        6.07       23.52     10.70 o 
  -7  14  11       30.94       30.22     12.27 o 
  -6  14  11       50.92       18.69     13.16 o 
  -5  14  11       34.19       36.60      7.51 o 
  -4  14  11       81.36       79.07     15.18 o 
  -3  14  11      735.52      837.06     22.30 o 
  -2  14  11       25.71       19.00      7.21 o 
  -1  14  11      315.37      284.15     21.84 o 
   0  14  11        3.43        9.27      6.48 o 
   1  14  11        3.06        7.93      7.51 o 
   2  14  11       49.12       41.30      8.44 o 
   3  14  11      329.18      374.48     30.48 o 
   4  14  11        0.03       13.96      8.09 o 
   5  14  11      146.00      130.00     29.21 o 
   6  14  11       12.04        8.77     10.13 o 
  -6  15  11        8.72       11.45      9.79 o 
  -5  15  11      112.34      104.68     22.20 o 
  -4  15  11      200.78      153.01     28.99 o 
  -3  15  11       57.09       32.61     13.00 o 
  -2  15  11      506.07      544.50     18.37 o 
  -1  15  11        7.24        1.86      5.70 o 
   0  15  11      373.24      378.40     19.99 o 
   1  15  11       16.41       14.18      7.00 o 
   2  15  11       32.74       42.74      9.44 o 
   3  15  11      329.49      290.06     47.65 o 
   4  15  11       13.58        9.86      8.34 o 
   5  15  11       37.02       21.95      9.65 o 
  -6  16  11        9.24        0.11     10.24 o 
  -5  16  11       85.13       62.78     14.30 o 
  -4  16  11       83.44       81.39     16.31 o 
  -3  16  11       40.64       47.60     11.07 o 
  -2  16  11       86.00       63.20     13.87 o 
  -1  16  11        8.09       11.85      6.12 o 
   0  16  11      257.52      245.82     15.83 o 
   1  16  11       55.56       57.35     11.07 o 
   2  16  11      142.14      124.40     19.30 o 
   3  16  11        2.66       19.44      5.83 o 
   4  16  11       97.30       96.17     17.65 o 
   5  16  11      264.90      215.82     58.66 o 
  -6  17  11       69.98       55.13     18.12 o 
  -5  17  11        6.67       23.75     12.18 o 
  -4  17  11        6.18       11.04      7.10 o 
  -3  17  11        2.44        6.85      9.16 o 
  -2  17  11      138.79      154.29     28.38 o 
  -1  17  11       80.43       74.97     13.13 o 
   0  17  11      146.77      132.64     19.40 o 
   1  17  11      203.84      182.57     26.96 o 
   2  17  11      249.37      242.05     46.58 o 
   3  17  11       14.56       18.81     10.62 o 
   4  17  11        0.91        7.94      7.71 o 
   5  17  11       15.06       14.20     11.02 o 
  -5  18  11        1.18       14.08      9.65 o 
  -4  18  11       95.37       68.99     17.69 o 
  -3  18  11       80.10       66.71     15.67 o 
  -2  18  11       24.85       27.36      9.71 o 
  -1  18  11        2.32        5.71      6.74 o 
   0  18  11      205.15      169.75     32.23 o 
   1  18  11       10.33       16.29      5.12 o 
   2  18  11       19.00        4.67      5.86 o 
   3  18  11      565.11      664.30     22.26 o 
   4  18  11      121.31       98.29     27.88 o 
  -4  19  11      224.20      176.24     36.85 o 
  -3  19  11      246.36      187.70     48.47 o 
  -2  19  11       79.17       78.56     17.27 o 
  -1  19  11        0.02       14.81      6.74 o 
   0  19  11      456.43      518.36     21.09 o 
   1  19  11      116.49       93.13     14.44 o 
   2  19  11       36.78       33.12      8.55 o 
   3  19  11        2.27       18.40      9.05 o 
   4  19  11       58.91       48.31      9.24 o 
  -4  20  11      109.06      102.43     23.19 o 
  -3  20  11      124.23       60.97     18.88 o 
  -2  20  11       10.28       26.69      8.62 o 
  -1  20  11       25.59       29.38     12.02 o 
   0  20  11       28.94       36.07     11.49 o 
   1  20  11       15.34        8.05      7.11 o 
   2  20  11      194.47      149.08     34.82 o 
   3  20  11       32.27       41.67     10.94 o 
  -3  21  11      122.33      127.64     26.78 o 
  -2  21  11      198.59      197.02     42.20 o 
  -1  21  11      114.25      107.10     32.30 o 
   0  21  11      314.94      397.71     82.61 o 
   1  21  11       95.33       66.47     17.06 o 
   2  21  11      246.71      358.41     51.06 o 
  -1  22  11        0.80       19.96      7.88 o 
   0  22  11       37.02       32.00     10.56 o 
   1  22  11       10.39       16.89     10.11 o 
  -8   0  12       88.95       71.90     35.68 o 
  -6   0  12       30.32       12.14      8.15 o 
  -4   0  12       87.08       84.26     11.00 o 
  -2   0  12      274.46      257.45     21.19 o 
   0   0  12       22.35       20.95      8.43 o 
   2   0  12     1418.70     1459.41     38.77 o 
   4   0  12       26.47       52.81     21.29 o 
   6   0  12      324.30      247.02     98.54 o 
  -8   1  12      510.03      571.85     25.56 o 
  -7   1  12       82.27       83.21     23.15 o 
  -6   1  12      227.63      256.76     43.66 o 
  -5   1  12        0.42        7.84      4.46 o 
  -4   1  12      749.57      777.07     17.94 o 
  -3   1  12      167.83      155.79     10.14 o 
  -2   1  12        6.92        7.91      5.89 o 
  -1   1  12        1.52       13.92      6.75 o 
   0   1  12       22.48       18.73      6.15 o 
   1   1  12       40.90       42.28      6.95 o 
   2   1  12        0.01        6.18      2.69 o 
   3   1  12       18.25       20.13      7.57 o 
   4   1  12       87.35       99.67     27.23 o 
   5   1  12       97.72       62.65     19.20 o 
   6   1  12      755.63      879.93     38.61 o 
   7   1  12        0.88        4.23     18.28 o 
  -8   2  12        3.61       36.15     24.98 o 
  -7   2  12       16.46       29.41     14.04 o 
  -6   2  12       27.38       25.28      7.36 o 
  -5   2  12       12.24       11.92      4.75 o 
  -4   2  12      878.19      844.05     23.93 o 
  -3   2  12       18.57       15.63      5.52 o 
  -2   2  12      857.25      908.55     16.98 o 
  -1   2  12     2116.95     2232.15     35.16 o 
   0   2  12      177.34      207.85     25.88 o 
   1   2  12       85.04       88.60     15.11 o 
   2   2  12     1391.63     1410.72     26.26 o 
   3   2  12       41.96       37.62      7.08 o 
   4   2  12        5.93       21.98     10.86 o 
   5   2  12      122.51       73.89     16.93 o 
   6   2  12       66.95       87.26     33.16 o 
   7   2  12       79.07       75.00     24.45 o 
  -8   3  12      378.94      460.54     59.58 o 
  -7   3  12       75.08       58.41     35.68 o 
  -6   3  12       24.78       25.10     11.77 o 
  -5   3  12      129.69      144.82     12.39 o 
  -4   3  12      521.57      477.72     20.34 o 
  -3   3  12      108.73      123.21     15.67 o 
  -2   3  12       38.55       30.40      6.47 o 
  -1   3  12       24.45       28.62      8.73 o 
   0   3  12      596.86      589.20     29.17 o 
   1   3  12      766.58      817.28     28.01 o 
   2   3  12       96.22      113.29     13.68 o 
   3   3  12      123.03       63.39     25.38 o 
   4   3  12       86.60       92.73     23.30 o 
   5   3  12       59.85       59.96     14.75 o 
   6   3  12      200.49      192.42     59.16 o 
   7   3  12       48.21       30.04     21.62 o 
  -8   4  12       68.43       67.27     25.13 o 
  -7   4  12        0.29        9.02      5.52 o 
  -6   4  12        3.03        0.21     10.63 o 
  -5   4  12       61.89       63.17      8.14 o 
  -4   4  12      190.98      176.34     10.83 o 
  -3   4  12       38.15       29.69     10.04 o 
  -2   4  12      914.27      904.23     15.38 o 
  -1   4  12      469.86      447.47     14.26 o 
   0   4  12     1124.76     1178.99     20.30 o 
   1   4  12     1705.05     1790.54     47.37 o 
   2   4  12       57.75       38.98      8.12 o 
   3   4  12       61.43       15.48     30.90 o 
   4   4  12       26.04       32.48     13.86 o 
   5   4  12       84.75       87.33     22.44 o 
   6   4  12        0.10       18.95     10.85 o 
   7   4  12       31.47       18.99     11.11 o 
  -8   5  12       49.58       68.24     26.77 o 
  -7   5  12       46.86       56.28     17.24 o 
  -6   5  12      348.68       48.04    142.32 o 
  -5   5  12      566.71      667.95     15.51 o 
  -4   5  12      664.13      669.87     17.43 o 
  -3   5  12       98.19      103.69     13.85 o 
  -2   5  12      214.00      230.53     15.61 o 
  -1   5  12      150.90      151.50     17.94 o 
   0   5  12      102.22      116.85     16.66 o 
   1   5  12      346.78      351.45     19.43 o 
   2   5  12      251.94      231.86     13.36 o 
   3   5  12      125.45      113.32     18.04 o 
   4   5  12        2.95        8.77     11.51 o 
   5   5  12      136.98      190.28     43.04 o 
   6   5  12      162.49      139.47     33.56 o 
   7   5  12        7.34       14.34     12.90 o 
  -8   6  12        1.13       10.13     15.22 o 
  -7   6  12        5.90        8.14      6.73 o 
  -6   6  12       12.41       13.08      6.81 o 
  -5   6  12      193.70      199.79     27.02 o 
  -4   6  12        5.27        2.71      4.89 o 
  -3   6  12       44.20       50.50      9.49 o 
  -2   6  12      589.13      565.81     14.63 o 
  -1   6  12     1145.94     1174.13     21.16 o 
   0   6  12       76.02       74.65     11.22 o 
   1   6  12      178.32      188.90     24.56 o 
   2   6  12      231.38      246.04     22.97 o 
   3   6  12      305.85      351.67     36.00 o 
   4   6  12        4.29        9.03      8.99 o 
   5   6  12      413.33      423.45     47.33 o 
   6   6  12       92.16       91.49     21.36 o 
   7   6  12        7.76       10.90      9.70 o 
  -8   7  12       10.17       21.45     12.29 o 
  -7   7  12       35.78       32.43     10.79 o 
  -6   7  12      152.33      123.73     21.68 o 
  -5   7  12      852.75      913.78     19.43 o 
  -4   7  12       43.44       47.57      7.26 o 
  -3   7  12     1672.17     1740.32     45.36 o 
  -2   7  12      277.81      248.56     31.92 o 
  -1   7  12      204.33      245.21     19.82 o 
   0   7  12      184.27      176.89     26.81 o 
   1   7  12        7.95       15.85      7.08 o 
   2   7  12     2107.64     2257.40     38.98 o 
   3   7  12      279.20      310.74     22.49 o 
   4   7  12       45.97       48.87      8.99 o 
   5   7  12       46.46       43.36     13.98 o 
   6   7  12       34.76       25.12     16.21 o 
   7   7  12       95.61       64.10     24.73 o 
  -8   8  12       51.15       49.26     18.12 o 
  -7   8  12      133.30      138.22     36.25 o 
  -6   8  12      148.45      131.70     19.88 o 
  -5   8  12      258.57      329.86     18.58 o 
  -4   8  12        0.01        6.54      4.83 o 
  -3   8  12      974.99      975.21     36.45 o 
  -2   8  12       30.14       29.72     10.25 o 
  -1   8  12     1182.11     1261.79     25.24 o 
   0   8  12        9.18       19.12      8.02 o 
   1   8  12       79.70       70.13     13.08 o 
   2   8  12      545.02      581.67     15.31 o 
   3   8  12      442.91      480.34     17.71 o 
   4   8  12       17.51       23.97      7.71 o 
   5   8  12      219.19      213.31     46.59 o 
   6   8  12      142.10      126.91     45.67 o 
   7   8  12       10.21        7.46      9.94 o 
  -7   9  12       85.73       82.21     19.41 o 
  -6   9  12       67.57       73.70     14.96 o 
  -5   9  12       87.23       95.46     13.44 o 
  -4   9  12      271.22      290.63     19.44 o 
  -3   9  12      140.85      136.29     18.99 o 
  -2   9  12       31.02       24.50      6.95 o 
  -1   9  12       27.82       27.02      8.74 o 
   0   9  12      564.15      584.63     33.98 o 
   1   9  12     1267.85     1322.54     21.83 o 
   2   9  12       18.69       23.30      6.15 o 
   3   9  12       89.79       81.97     14.00 o 
   4   9  12      274.93      212.72     41.46 o 
   5   9  12        3.05        7.90     10.21 o 
   6   9  12       31.22       37.97     13.91 o 
  -7  10  12        1.69        8.92     12.06 o 
  -6  10  12       33.24       28.28      9.14 o 
  -5  10  12      158.56      148.83     22.62 o 
  -4  10  12        3.69       -6.30     10.36 o 
  -3  10  12      232.26      210.30     13.67 o 
  -2  10  12      222.24      255.21     16.14 o 
  -1  10  12      818.68      866.57     26.07 o 
   0  10  12       85.58       91.89     13.93 o 
   1  10  12     1207.73     1294.21     29.01 o 
   2  10  12      114.09      128.46     16.91 o 
   3  10  12      261.45      269.79     39.21 o 
   4  10  12        7.74       16.16      7.53 o 
   5  10  12      103.68       84.61     24.52 o 
   6  10  12       62.74       83.59     30.73 o 
  -7  11  12       12.22       12.08      8.64 o 
  -6  11  12       15.83       11.12     10.08 o 
  -5  11  12       67.48       53.55     11.55 o 
  -4  11  12      538.22      636.94     37.74 o 
  -3  11  12       48.17       38.80      8.83 o 
  -2  11  12       11.09       10.39      6.68 o 
  -1  11  12        0.41        3.72      6.61 o 
   0  11  12      396.57      438.85     13.10 o 
   1  11  12      370.52      344.00     14.94 o 
   2  11  12        1.26       10.46      7.01 o 
   3  11  12       32.10       23.67      7.20 o 
   4  11  12      329.61      419.71     41.83 o 
   5  11  12        9.03       21.94     13.27 o 
   6  11  12       99.07      123.86     33.58 o 
  -7  12  12       48.56       40.46      9.92 o 
  -6  12  12       17.84       17.24      6.59 o 
  -5  12  12       22.93       21.47      7.89 o 
  -4  12  12        0.15       -0.97      9.40 o 
  -3  12  12       34.35       31.06      8.02 o 
  -2  12  12      147.61      149.51     20.73 o 
  -1  12  12      568.26      584.48     23.55 o 
   0  12  12      548.75      587.87     26.02 o 
   1  12  12      405.91      413.92     19.04 o 
   2  12  12      383.05      365.60     34.78 o 
   3  12  12      124.05      110.02     19.42 o 
   4  12  12        7.25       -1.25      7.80 o 
   5  12  12        5.68        2.40      8.73 o 
   6  12  12        2.86        6.62      9.65 o 
  -7  13  12        0.45       18.21     16.67 o 
  -6  13  12       67.52       43.20     13.86 o 
  -5  13  12        0.02        5.19      8.29 o 
  -4  13  12      397.85      393.77     31.90 o 
  -3  13  12      409.70      362.64     33.19 o 
  -2  13  12       45.78       33.08      9.77 o 
  -1  13  12       88.21       88.32     13.01 o 
   0  13  12      561.25      570.38     18.42 o 
   1  13  12      118.14      106.70     16.82 o 
   2  13  12        0.93       -2.17      5.55 o 
   3  13  12       36.85       37.16      9.45 o 
   4  13  12        9.02        9.51      6.80 o 
   5  13  12       64.61       38.31     12.09 o 
   6  13  12       33.80       40.73     11.89 o 
  -6  14  12       33.33       21.55     10.71 o 
  -5  14  12      105.45      102.70     21.74 o 
  -4  14  12        6.58        9.87     11.92 o 
  -3  14  12      403.05      418.85     27.68 o 
  -2  14  12      233.77      257.06     15.17 o 
  -1  14  12       69.32       60.64     12.47 o 
   0  14  12        5.65       11.83      5.76 o 
   1  14  12       72.92       54.69     10.13 o 
   2  14  12       36.24       23.33      5.77 o 
   3  14  12      117.86      103.48     17.49 o 
   4  14  12      113.16      122.07     28.42 o 
   5  14  12       15.13       12.37      7.21 o 
  -6  15  12      189.87      156.15     45.36 o 
  -5  15  12       56.73       58.97     15.72 o 
  -4  15  12      185.68      185.18     34.75 o 
  -3  15  12        0.38       14.26      7.85 o 
  -2  15  12       15.31       13.95      5.45 o 
  -1  15  12        5.14       14.81      8.13 o 
   0  15  12      449.91      440.55     18.99 o 
   1  15  12       86.48       84.54     14.29 o 
   2  15  12        6.08        7.05      7.84 o 
   3  15  12       25.45       15.33      8.73 o 
   4  15  12      141.43      103.04     20.17 o 
   5  15  12      155.90      150.20     45.86 o 
  -5  16  12       25.45        1.18     10.93 o 
  -4  16  12       96.73      122.77     21.80 o 
  -3  16  12        2.41       11.61      8.80 o 
  -2  16  12        0.98        7.28     10.75 o 
  -1  16  12        0.09       -1.21      7.99 o 
   0  16  12        0.77        5.86      5.47 o 
   1  16  12      663.86      702.20     20.08 o 
   2  16  12       27.33       19.37      9.57 o 
   3  16  12        7.04        8.22      8.20 o 
   4  16  12        1.29        5.56      8.21 o 
  -5  17  12       13.46        8.39     12.43 o 
  -4  17  12        5.90       20.19      6.88 o 
  -3  17  12      169.51      161.22     30.76 o 
  -2  17  12      117.14       95.45     18.23 o 
  -1  17  12       92.38       67.38     15.01 o 
   0  17  12       25.34       30.58      8.13 o 
   1  17  12       33.17       19.25      5.44 o 
   2  17  12       50.62       42.55     11.15 o 
   3  17  12       15.22       16.08      6.16 o 
   4  17  12      135.89      102.36     26.89 o 
  -4  18  12      231.70      175.76     32.56 o 
  -3  18  12      165.44      145.22     30.16 o 
  -2  18  12       22.94       16.25      9.64 o 
  -1  18  12      144.69      123.51     25.90 o 
   0  18  12        8.29        9.62      7.94 o 
   1  18  12       13.54       19.34      4.68 o 
   2  18  12      194.29      146.93     25.02 o 
   3  18  12       28.53       19.19      7.86 o 
  -4  19  12       13.43        0.35     10.07 o 
  -3  19  12      178.40      160.89     39.70 o 
  -2  19  12       59.28       51.82     11.86 o 
  -1  19  12        5.62        8.23      7.57 o 
   0  19  12        5.68        9.45      6.85 o 
   1  19  12      103.17       94.91     19.87 o 
   2  19  12       56.58       40.97     11.56 o 
   3  19  12       23.95       11.20      9.18 o 
  -3  20  12       61.18       34.13     12.87 o 
  -2  20  12       52.09       37.05     13.12 o 
  -1  20  12       16.63       16.00     12.31 o 
   0  20  12        9.18       21.08      9.06 o 
   1  20  12       40.27       46.13     16.27 o 
   2  20  12       15.97        8.04      8.20 o 
  -2  21  12       67.00       68.67     14.13 o 
  -1  21  12       11.16       14.97      6.29 o 
   0  21  12       40.35       39.64     11.29 o 
   1  21  12       16.03       20.87      9.37 o 
  -7   0  13       14.79       30.97     26.53 o 
  -5   0  13      657.26      578.10     19.33 o 
  -3   0  13      352.96      310.59     22.24 o 
  -1   0  13     1806.61     1885.35     52.73 o 
   1   0  13      103.18      133.88     27.99 o 
   3   0  13     1958.02     1920.49    106.85 o 
   5   0  13       16.58      -15.51     26.77 o 
   7   0  13      315.85      366.71     29.69 o 
  -8   1  13        2.23       18.72      9.62 o 
  -7   1  13        1.08       15.17     10.50 o 
  -6   1  13      162.88      142.79     31.46 o 
  -5   1  13       67.56       45.89      9.11 o 
  -4   1  13       13.04       16.20      4.50 o 
  -3   1  13        1.67       12.33      5.39 o 
  -2   1  13      467.38      486.21     17.97 o 
  -1   1  13      668.69      647.97     39.89 o 
   0   1  13       35.60       35.72      7.98 o 
   1   1  13      504.06      571.02     13.38 o 
   2   1  13       11.28       12.74      5.20 o 
   3   1  13       69.15       16.20     25.13 o 
   4   1  13       29.38       37.04     14.49 o 
   5   1  13      250.80      393.47     78.39 o 
   6   1  13        3.05       12.29     11.92 o 
   7   1  13        2.71        1.12     10.97 o 
  -8   2  13       62.61       61.18     25.65 o 
  -7   2  13        9.79       15.71     18.23 o 
  -6   2  13       15.96       16.08      7.88 o 
  -5   2  13       22.02       31.05      6.86 o 
  -4   2  13       30.51       22.79      5.60 o 
  -3   2  13      140.65      187.66     24.34 o 
  -2   2  13       79.74       81.56     14.06 o 
  -1   2  13     1108.75     1130.46     22.86 o 
   0   2  13       12.97       18.99      6.56 o 
   1   2  13      734.67      765.95     16.78 o 
   2   2  13       80.41       84.36     10.96 o 
   3   2  13      363.71      315.53     13.72 o 
   4   2  13      472.39      490.31     70.66 o 
   5   2  13      195.62      162.99     42.55 o 
   6   2  13       11.64       17.21     16.13 o 
   7   2  13       83.61       77.49     30.54 o 
  -8   3  13      106.93       84.35     30.45 o 
  -7   3  13        7.13       -9.21     15.93 o 
  -6   3  13       35.71       36.59     11.79 o 
  -5   3  13        9.64        9.02      5.09 o 
  -4   3  13       98.49       93.11     13.62 o 
  -3   3  13        0.05        9.36      4.56 o 
  -2   3  13      218.68      232.54     16.88 o 
  -1   3  13     1506.09     1565.69     56.16 o 
   0   3  13      431.47      477.69     22.06 o 
   1   3  13      255.76      259.80     15.44 o 
   2   3  13      191.99      181.17     27.28 o 
   3   3  13        5.84        8.94      5.66 o 
   4   3  13     1045.37     1087.59     44.45 o 
   5   3  13      262.59      231.90     63.77 o 
   6   3  13       77.23       73.05     22.92 o 
   7   3  13       16.84       25.53     17.48 o 
  -8   4  13       15.86       31.17     13.13 o 
  -7   4  13        7.88       31.48     12.81 o 
  -6   4  13       39.01       24.23      8.69 o 
  -5   4  13      234.85      235.79     35.76 o 
  -4   4  13      314.47      308.58     14.93 o 
  -3   4  13        8.57        9.30      4.90 o 
  -2   4  13      472.27      464.65     22.57 o 
  -1   4  13       46.70       41.02      9.61 o 
   0   4  13      166.04      161.78     24.63 o 
   1   4  13      233.47      252.17     49.16 o 
   2   4  13       32.98       29.74      7.69 o 
   3   4  13       11.42        8.29     13.10 o 
   4   4  13        2.52       10.68     10.36 o 
   5   4  13       66.70       52.04     16.21 o 
   6   4  13       45.66       59.86     20.76 o 
   7   4  13      128.28      119.22     49.58 o 
  -8   5  13       50.15       35.12     19.14 o 
  -7   5  13        0.07       18.43      9.17 o 
  -6   5  13      260.57      224.13     50.24 o 
  -5   5  13      118.58      102.97     18.26 o 
  -4   5  13       27.27        7.41      5.43 o 
  -3   5  13        2.06        7.81      8.53 o 
  -2   5  13      874.05      874.38     30.81 o 
  -1   5  13       31.61       31.63      7.66 o 
   0   5  13      283.62      298.85     32.85 o 
   1   5  13      104.56      107.76     15.68 o 
   2   5  13      255.53      281.13     13.07 o 
   3   5  13       40.98       26.43      9.89 o 
   4   5  13       73.60       95.29     28.64 o 
   5   5  13        1.07       -5.75     12.09 o 
   6   5  13      155.15      111.18     30.66 o 
   7   5  13       35.71       41.37     15.21 o 
  -8   6  13        1.50        4.00     13.53 o 
  -7   6  13       67.11       56.93     11.93 o 
  -6   6  13       46.07       46.70     14.61 o 
  -5   6  13      532.49      553.13     18.07 o 
  -4   6  13      253.63      278.13     12.53 o 
  -3   6  13       45.04       41.23     10.93 o 
  -2   6  13        6.18       16.62      9.44 o 
  -1   6  13        4.78       -0.49      7.11 o 
   0   6  13       25.91       23.67      7.25 o 
   1   6  13      672.43      716.24     17.32 o 
   2   6  13      541.49      540.06     14.46 o 
   3   6  13      495.66      487.62     29.75 o 
   4   6  13       52.21       62.63     21.73 o 
   5   6  13        3.18       10.24     11.90 o 
   6   6  13        0.16       12.19     13.80 o 
  -7   7  13        8.79       26.32      9.88 o 
  -6   7  13       82.03       67.79     17.09 o 
  -5   7  13      827.24      890.87     18.63 o 
  -4   7  13      220.90      181.15     23.99 o 
  -3   7  13       23.70       27.24      6.94 o 
  -2   7  13      420.24      451.58     22.49 o 
  -1   7  13       68.66       67.33      9.74 o 
   0   7  13      937.67      949.25     19.31 o 
   1   7  13      509.68      588.42     17.14 o 
   2   7  13     1113.44     1126.72     30.27 o 
   3   7  13       92.88       89.90     13.26 o 
   4   7  13       33.23       33.40     11.02 o 
   5   7  13        7.46       19.71     10.51 o 
   6   7  13      124.64       96.00     35.92 o 
  -7   8  13       16.39        7.08      7.43 o 
  -6   8  13      819.92      826.35     24.78 o 
  -5   8  13        2.46        5.84      6.44 o 
  -4   8  13      638.57      660.31     17.32 o 
  -3   8  13      150.92      146.41     20.19 o 
  -2   8  13       67.62       62.57     11.70 o 
  -1   8  13      137.15      137.35     19.30 o 
   0   8  13       39.44       53.02      7.82 o 
   1   8  13      411.85      451.69     30.36 o 
   2   8  13      641.09      650.08     42.73 o 
   3   8  13       61.87       68.99     19.64 o 
   4   8  13       59.43       58.48     18.00 o 
   5   8  13       87.26       87.06     26.71 o 
   6   8  13      118.93       76.94     37.93 o 
  -7   9  13       20.27       28.31      8.34 o 
  -6   9  13      100.08       67.33     15.28 o 
  -5   9  13        0.17        4.60      7.81 o 
  -4   9  13       19.81       24.42      6.96 o 
  -3   9  13      703.77      701.96     20.14 o 
  -2   9  13       54.08       37.58      9.30 o 
  -1   9  13        4.88       15.25      7.34 o 
   0   9  13       26.30       23.21      7.28 o 
   1   9  13      828.39      895.28     60.07 o 
   2   9  13      275.01      215.65     31.50 o 
   3   9  13      400.03      449.99     31.67 o 
   4   9  13       59.22       48.22     15.81 o 
   5   9  13       18.66       23.69     17.65 o 
   6   9  13       30.18       27.71     27.37 o 
  -7  10  13      145.03      115.75     32.79 o 
  -6  10  13       10.60       19.13      8.06 o 
  -5  10  13       72.24       86.68     15.05 o 
  -4  10  13      298.16      332.76     24.94 o 
  -3  10  13       55.19       60.72     12.36 o 
  -2  10  13      202.96      194.64     35.94 o 
  -1  10  13      271.33      271.26     22.24 o 
   0  10  13        0.01       -1.34      6.63 o 
   1  10  13        7.43       -0.42      7.75 o 
   2  10  13       95.58       67.88     16.30 o 
   3  10  13       32.22       19.28      8.94 o 
   4  10  13      252.88      203.46     35.16 o 
   5  10  13       51.56       61.40     18.45 o 
   6  10  13       19.22       28.75     10.85 o 
  -7  11  13       41.72       48.70     15.25 o 
  -6  11  13       55.01       36.14     10.55 o 
  -5  11  13      100.66       91.86     19.19 o 
  -4  11  13        1.55        7.89      8.19 o 
  -3  11  13        7.78       18.24      5.95 o 
  -2  11  13      192.29      190.20     27.86 o 
  -1  11  13       51.90       68.97     10.53 o 
   0  11  13       29.80       21.17      9.84 o 
   1  11  13      584.12      555.94     23.02 o 
   2  11  13      123.66       49.15     28.24 o 
   3  11  13       37.24       44.70     11.04 o 
   4  11  13      479.94      484.83     34.91 o 
   5  11  13      122.14      117.83     34.48 o 
   6  11  13       42.87       30.71     12.18 o 
  -6  12  13       39.57       43.20     10.76 o 
  -5  12  13       32.20       55.07     13.35 o 
  -4  12  13       78.18       62.55     11.13 o 
  -3  12  13      307.15      301.65     47.15 o 
  -2  12  13      356.75      398.66     20.85 o 
  -1  12  13       80.68       80.88     11.81 o 
   0  12  13      101.84       77.18     16.58 o 
   1  12  13       82.38       56.94      9.70 o 
   2  12  13        8.74        5.86      5.98 o 
   3  12  13      192.29      189.24     40.45 o 
   4  12  13       37.03       20.68      8.64 o 
   5  12  13       25.05       12.66     14.52 o 
  -6  13  13       19.17       17.84     10.22 o 
  -5  13  13        0.01       12.24      9.01 o 
  -4  13  13       94.01      106.53     25.50 o 
  -3  13  13      216.05      211.84     35.70 o 
  -2  13  13        7.90        5.04      8.00 o 
  -1  13  13       35.28       34.17      9.96 o 
   0  13  13      286.24      297.81     16.62 o 
   1  13  13      222.76      234.26     16.54 o 
   2  13  13        1.00        7.83      5.98 o 
   3  13  13       27.30       25.95      9.54 o 
   4  13  13        9.03       17.97      6.21 o 
   5  13  13        9.54       14.40      6.73 o 
  -6  14  13        3.03        8.03      9.47 o 
  -5  14  13       53.08       59.13     15.37 o 
  -4  14  13       79.97       64.03     14.26 o 
  -3  14  13        4.63        7.33     13.49 o 
  -2  14  13      347.66      327.72     30.96 o 
  -1  14  13      249.38      295.48     33.45 o 
   0  14  13       57.96       61.79     11.20 o 
   1  14  13        4.49        7.89      6.47 o 
   2  14  13       11.18       13.86      9.46 o 
   3  14  13      181.54      141.25     27.70 o 
   4  14  13      115.27       96.55     18.98 o 
   5  14  13       93.68       70.23     20.03 o 
  -5  15  13        8.43       28.36      9.93 o 
  -4  15  13        1.49       15.33      9.06 o 
  -3  15  13       13.19       23.45      9.35 o 
  -2  15  13       32.48       29.05      8.84 o 
  -1  15  13       48.34       31.72      8.38 o 
   0  15  13      401.60      402.16     39.63 o 
   1  15  13      309.38      328.41     20.67 o 
   2  15  13       11.17        7.42      6.13 o 
   3  15  13      104.28       95.75     27.12 o 
   4  15  13      106.33       60.24     22.59 o 
  -5  16  13       47.96       27.37      8.71 o 
  -4  16  13      337.29      387.49     40.08 o 
  -3  16  13        0.20       17.02     11.24 o 
  -2  16  13      192.99      202.35     39.30 o 
  -1  16  13       33.39       42.95     11.23 o 
   0  16  13       79.12       67.30     15.79 o 
   1  16  13        8.99       -0.58      8.15 o 
   2  16  13       67.43       56.75     20.27 o 
   3  16  13      108.35       84.92     19.41 o 
   4  16  13       46.23       32.34     10.11 o 
  -4  17  13        6.24       18.60     11.70 o 
  -3  17  13       62.44       75.92     18.34 o 
  -2  17  13      167.13      114.58     27.51 o 
  -1  17  13        1.39       10.70      6.47 o 
   0  17  13       61.44       46.19     13.20 o 
   1  17  13       30.19       26.69      9.55 o 
   2  17  13       66.85       65.52     13.46 o 
   3  17  13       65.43       59.83     17.85 o 
  -4  18  13       25.36       21.91     11.72 o 
  -3  18  13        7.18        9.75     11.48 o 
  -2  18  13       32.11       24.26     12.61 o 
  -1  18  13        2.95       24.14      8.24 o 
   0  18  13      179.69      135.53     32.97 o 
   1  18  13        1.09       18.07      7.08 o 
   2  18  13        8.00       -1.31      7.70 o 
   3  18  13       77.05       67.10     21.23 o 
  -3  19  13       60.95       59.18     19.02 o 
  -2  19  13       75.29       71.96     19.11 o 
  -1  19  13       16.07       19.63     12.26 o 
   0  19  13       38.95       27.09     10.56 o 
   1  19  13       16.84       34.80     11.62 o 
   2  19  13      153.50      232.00     44.02 o 
  -2  20  13        5.88       14.44      7.13 o 
  -1  20  13       11.68       27.05     12.55 o 
   0  20  13       35.39       32.68     10.12 o 
  -6   0  14      183.68      130.59     87.77 o 
  -4   0  14      274.48      271.11     31.57 o 
  -2   0  14     2836.64     2970.75     54.52 o 
   0   0  14      186.66      180.60     26.97 o 
   2   0  14      121.35      121.87     22.35 o 
   4   0  14       65.13       48.97     19.47 o 
   6   0  14        2.51       10.92     17.04 o 
  -7   1  14       20.18        1.68     10.22 o 
  -6   1  14       26.15       27.89     18.55 o 
  -5   1  14        4.87        5.47      7.97 o 
  -4   1  14        2.94        7.17      6.94 o 
  -3   1  14      359.21      379.06     29.68 o 
  -2   1  14      523.00      534.82     24.02 o 
  -1   1  14      172.95      145.54     17.99 o 
   0   1  14       70.44       67.05     15.32 o 
   1   1  14      187.80      218.24     20.67 o 
   2   1  14      128.09      132.18     16.74 o 
   3   1  14      126.76      141.79     29.73 o 
   4   1  14      168.87      160.99     37.96 o 
   5   1  14        4.36       13.40     13.52 o 
   6   1  14       23.93       35.39     20.90 o 
  -7   2  14       15.83       32.64     14.72 o 
  -6   2  14       23.77       24.68     10.44 o 
  -5   2  14       76.64       48.61     11.24 o 
  -4   2  14       32.30       20.14      8.97 o 
  -3   2  14      298.77      325.82     14.49 o 
  -2   2  14      156.53      179.31     20.21 o 
  -1   2  14      497.72      517.33     21.72 o 
   0   2  14     1156.10     1140.01     24.03 o 
   1   2  14      959.44      986.63     22.30 o 
   2   2  14      405.13      437.37     12.62 o 
   3   2  14      252.47      248.59     46.98 o 
   4   2  14      262.33      221.89     50.69 o 
   5   2  14        8.82        2.71     16.00 o 
   6   2  14       35.73       36.16     16.57 o 
  -7   3  14      147.50      126.45     30.09 o 
  -6   3  14       23.14       35.76     14.48 o 
  -5   3  14      145.87      139.24     23.17 o 
  -4   3  14        1.03        6.06      4.06 o 
  -3   3  14       54.57       52.49      7.46 o 
  -2   3  14      166.19      169.31     21.81 o 
  -1   3  14       54.04       44.41      7.46 o 
   0   3  14      954.60      972.57     19.94 o 
   1   3  14      300.60      374.66     15.72 o 
   2   3  14      110.95       83.95     12.32 o 
   3   3  14       14.69       19.12     13.73 o 
   4   3  14      341.71      310.62     60.06 o 
   5   3  14       12.82       29.38     13.82 o 
   6   3  14       39.66       28.99     13.59 o 
  -7   4  14        2.06       11.54     11.77 o 
  -6   4  14      427.34      417.74     17.50 o 
  -5   4  14        0.05        8.87      8.75 o 
  -4   4  14       89.05       69.67     11.48 o 
  -3   4  14       14.52       15.61      4.96 o 
  -2   4  14       25.15       34.46     10.00 o 
  -1   4  14      457.27      426.14     18.05 o 
   0   4  14      163.01      141.34     20.18 o 
   1   4  14      255.51      252.56     22.66 o 
   2   4  14       17.99       18.44      5.98 o 
   3   4  14      202.38       46.33     69.03 o 
   4   4  14       64.73       50.60     18.95 o 
   5   4  14      143.45      153.57     38.53 o 
   6   4  14        6.43       -1.01     17.24 o 
  -7   5  14       67.24       56.44     22.77 o 
  -6   5  14        2.64       16.09      9.86 o 
  -5   5  14      921.85     1015.18     29.95 o 
  -4   5  14       35.61       28.57      6.24 o 
  -3   5  14      229.58      206.23     30.06 o 
  -2   5  14     1094.39     1123.02     32.71 o 
  -1   5  14       22.34       29.18      7.88 o 
   0   5  14       56.25       71.27     10.97 o 
   1   5  14      566.93      528.27     19.64 o 
   2   5  14       74.68       67.84     16.34 o 
   3   5  14      148.73       83.12     16.44 o 
   4   5  14        1.60       17.49     11.30 o 
   5   5  14      120.67      116.37     29.71 o 
   6   5  14       47.67       54.44     23.06 o 
  -7   6  14       63.54       47.83     23.03 o 
  -6   6  14      518.26      535.37     31.83 o 
  -5   6  14      323.76      237.75     31.70 o 
  -4   6  14      153.36      154.05     22.20 o 
  -3   6  14      164.28      140.86     21.29 o 
  -2   6  14      640.16      659.79     23.82 o 
  -1   6  14       86.14       90.57     12.75 o 
   0   6  14       50.27       61.65     10.92 o 
   1   6  14        9.45       12.14      6.81 o 
   2   6  14       47.48       16.79     10.93 o 
   3   6  14      202.76      236.67     32.09 o 
   4   6  14        0.67        2.82     14.69 o 
   5   6  14      401.12      501.47     91.89 o 
   6   6  14       28.76       24.33     12.07 o 
  -7   7  14       65.48       45.75     18.05 o 
  -6   7  14       68.57       58.25     13.85 o 
  -5   7  14        6.04       -1.68      7.72 o 
  -4   7  14      309.66      335.02     22.19 o 
  -3   7  14      186.75      196.28     28.99 o 
  -2   7  14        0.09        1.84      6.55 o 
  -1   7  14        0.05       13.11      5.46 o 
   0   7  14       29.36       25.56      5.93 o 
   1   7  14        4.49        6.43      7.17 o 
   2   7  14      246.54       34.61     96.69 o 
   3   7  14      155.14      143.96     22.95 o 
   4   7  14       26.34       33.68     13.25 o 
   5   7  14       58.18       41.77     15.71 o 
   6   7  14       70.74       55.85     28.09 o 
  -7   8  14      234.99      286.51     36.89 o 
  -6   8  14      293.58      270.72     29.33 o 
  -5   8  14       44.66       32.78     14.03 o 
  -4   8  14        0.03        7.26      6.02 o 
  -3   8  14       49.21       37.12     10.24 o 
  -2   8  14      186.05      174.20     26.74 o 
  -1   8  14      234.15      257.95     33.45 o 
   0   8  14      236.12      224.90     20.37 o 
   1   8  14        6.55        4.29      7.37 o 
   2   8  14       20.45       18.75      7.88 o 
   3   8  14     1691.00     1898.36     42.34 o 
   4   8  14      236.14      223.92     53.00 o 
   5   8  14      260.99      215.34     56.55 o 
   6   8  14       28.69       27.15     18.12 o 
  -7   9  14        1.01        6.75      6.51 o 
  -6   9  14       10.51       18.16      7.27 o 
  -5   9  14        3.61       12.79      8.41 o 
  -4   9  14      149.73      137.07     23.46 o 
  -3   9  14      567.86      599.50     26.65 o 
  -2   9  14      286.78      292.78     26.85 o 
  -1   9  14        4.25        5.56      4.52 o 
   0   9  14       76.54       77.20     12.99 o 
   1   9  14        7.07       16.76      6.34 o 
   2   9  14       65.59       55.70      9.56 o 
   3   9  14      629.34      628.87     21.10 o 
   4   9  14      577.63      623.99     25.42 o 
   5   9  14       18.15       12.40     18.62 o 
  -6  10  14        0.01        0.54     10.92 o 
  -5  10  14       12.36       10.18     10.41 o 
  -4  10  14       37.67       25.63     10.00 o 
  -3  10  14       26.03       21.19      6.30 o 
  -2  10  14       25.71       29.68      8.95 o 
  -1  10  14      324.46      261.09     36.36 o 
   0  10  14      521.16      602.03     19.34 o 
   1  10  14      103.45      122.02     18.87 o 
   2  10  14        9.59       14.65      7.59 o 
   3  10  14       67.43       60.73     20.44 o 
   4  10  14        8.73       10.56     10.18 o 
   5  10  14      168.42      160.21     45.35 o 
  -6  11  14       51.05       40.43     16.84 o 
  -5  11  14      151.77      134.57     23.24 o 
  -4  11  14      260.42      235.74     35.02 o 
  -3  11  14      997.38      952.96     23.91 o 
  -2  11  14        0.08       13.72      6.11 o 
  -1  11  14      244.01      211.85     31.29 o 
   0  11  14      389.78      418.58     19.12 o 
   1  11  14        0.78        7.61      6.92 o 
   2  11  14       11.54       21.40      8.42 o 
   3  11  14       63.82       72.29     15.75 o 
   4  11  14      259.76      187.56     53.00 o 
   5  11  14       49.08       48.90     17.86 o 
  -6  12  14        7.72       16.89      8.01 o 
  -5  12  14        3.24        7.09      8.53 o 
  -4  12  14       29.95       21.66     10.68 o 
  -3  12  14      589.11      625.29     33.03 o 
  -2  12  14       12.37        8.73      8.43 o 
  -1  12  14       21.34       28.18      8.11 o 
   0  12  14      275.86      326.65     26.90 o 
   1  12  14      230.38      192.47     28.75 o 
   2  12  14      201.33      237.09     35.31 o 
   3  12  14       17.08       29.98      7.90 o 
   4  12  14      193.98      163.86     38.39 o 
   5  12  14        5.75       11.24     10.52 o 
  -6  13  14        0.16        7.80      7.69 o 
  -5  13  14       21.18        8.17     11.68 o 
  -4  13  14      531.51      566.82     50.25 o 
  -3  13  14       11.25        8.33     13.34 o 
  -2  13  14      449.19      460.65     16.24 o 
  -1  13  14       40.66       31.14      9.79 o 
   0  13  14      106.94      115.76     20.52 o 
   1  13  14       23.85       16.57      5.70 o 
   2  13  14      137.45      116.31     23.00 o 
   3  13  14        0.15       10.93      6.17 o 
   4  13  14       25.50       19.46     11.71 o 
  -5  14  14        0.85        2.29     12.11 o 
  -4  14  14        2.72        7.91      7.07 o 
  -3  14  14      197.62      154.81     25.97 o 
  -2  14  14        0.57        2.54     10.60 o 
  -1  14  14      382.28      393.41     28.19 o 
   0  14  14      149.96      117.60     22.87 o 
   1  14  14      140.31      106.81     19.08 o 
   2  14  14      208.75      183.54     42.22 o 
   3  14  14       79.06       57.48     12.04 o 
   4  14  14      119.53      131.35     34.39 o 
  -5  15  14        5.14       15.26     10.16 o 
  -4  15  14       71.64       66.50     14.22 o 
  -3  15  14        6.16        8.56      9.25 o 
  -2  15  14      180.10      161.15     47.22 o 
  -1  15  14       17.58       15.73      8.59 o 
   0  15  14      165.51      122.71     24.93 o 
   1  15  14      105.21       87.37     24.29 o 
   2  15  14      196.65      149.74     36.56 o 
   3  15  14        0.02        8.89      7.02 o 
   4  15  14        5.54        6.64      9.15 o 
  -4  16  14        5.68        5.13     11.24 o 
  -3  16  14       34.62       52.74     18.77 o 
  -2  16  14        3.31      -10.94     14.52 o 
  -1  16  14       22.75       17.42      7.23 o 
   0  16  14       93.12       74.29     15.28 o 
   1  16  14      131.40      121.35     30.08 o 
   2  16  14      133.64      135.82     25.92 o 
   3  16  14       27.89       14.91      7.97 o 
  -4  17  14       13.29       14.15     12.94 o 
  -3  17  14       27.51       21.08     10.63 o 
  -2  17  14      244.30      188.28     57.99 o 
  -1  17  14        7.71       15.60      8.26 o 
   0  17  14        1.21        9.83      6.29 o 
   1  17  14       36.62       41.32     17.77 o 
   2  17  14       25.75       21.59      7.30 o 
  -3  18  14       10.27       20.20      7.90 o 
  -2  18  14        0.32       -3.59     13.19 o 
  -1  18  14       88.00       81.95     19.75 o 
   0  18  14       31.09       35.87     15.62 o 
   1  18  14      138.23      158.42     54.59 o 
  -1  19  14       25.72       42.00     15.25 o 
   0  19  14        0.82       14.79      8.69 o 
  -7   0  15      139.42      181.02     89.47 o 
  -5   0  15      529.24      576.87     27.04 o 
  -3   0  15     2610.84     2908.38     57.82 o 
  -1   0  15      256.38      283.74     46.28 o 
   1   0  15      150.23      139.45     29.32 o 
   3   0  15       26.85       28.50     27.96 o 
   5   0  15        4.73        7.61     11.95 o 
  -7   1  15        2.48       23.20     13.81 o 
  -6   1  15       63.10       58.71     25.09 o 
  -5   1  15       45.37       38.36      7.22 o 
  -4   1  15       23.84       28.40      8.92 o 
  -3   1  15      132.41      147.00     22.95 o 
  -2   1  15       11.21       11.09      5.41 o 
  -1   1  15       16.32       23.30      7.89 o 
   0   1  15        1.18        6.67      6.88 o 
   1   1  15      151.56      174.38     29.75 o 
   2   1  15       16.43       15.59      4.82 o 
   3   1  15        0.26        6.29      9.33 o 
   4   1  15       10.51        4.04     20.40 o 
   5   1  15      465.98      586.19     31.04 o 
   6   1  15       23.18       19.15     11.83 o 
  -7   2  15        0.58       -1.79     14.59 o 
  -6   2  15       56.13       46.97     16.19 o 
  -5   2  15      220.97      179.55     44.87 o 
  -4   2  15        0.86        8.55      9.73 o 
  -3   2  15       56.51       56.19     10.27 o 
  -2   2  15        0.20        6.75      8.18 o 
  -1   2  15      187.99      160.66     22.03 o 
   0   2  15     1068.17     1132.56     33.37 o 
   1   2  15      136.31      139.48     27.46 o 
   2   2  15       26.66       13.69     12.46 o 
   3   2  15      236.26      166.70     36.66 o 
   4   2  15       34.18       37.16     14.65 o 
   5   2  15        4.33       17.19     15.55 o 
   6   2  15       26.98       30.46     17.40 o 
  -7   3  15      119.36      116.02     44.63 o 
  -6   3  15       33.43       39.60     13.13 o 
  -5   3  15      472.46      428.49     34.56 o 
  -4   3  15        3.11       13.46      6.86 o 
  -3   3  15       44.56       34.77      9.45 o 
  -2   3  15        0.75        7.65      6.58 o 
  -1   3  15      216.78      206.05     27.11 o 
   0   3  15      308.63      339.30     20.44 o 
   1   3  15      212.01      207.72     13.17 o 
   2   3  15       71.43       57.51     16.52 o 
   3   3  15      121.22       97.60     28.02 o 
   4   3  15      194.97      203.56     41.07 o 
   5   3  15      180.62      178.47     42.53 o 
   6   3  15       47.99       50.27     19.05 o 
  -7   4  15       26.47       47.08     21.29 o 
  -6   4  15        0.02        9.37      9.61 o 
  -5   4  15       13.29       36.02     10.14 o 
  -4   4  15      229.19      163.75     21.24 o 
  -3   4  15      114.16      127.23     19.35 o 
  -2   4  15      468.19      468.01     40.41 o 
  -1   4  15      342.38      353.30     39.14 o 
   0   4  15       57.28       54.91      9.45 o 
   1   4  15     1161.24     1364.14     29.57 o 
   2   4  15      131.12      120.97     20.95 o 
   3   4  15       28.94       14.12     19.24 o 
   4   4  15      107.32       88.05     31.62 o 
   5   4  15        4.12       11.70     12.90 o 
   6   4  15        1.56       24.97     19.55 o 
  -7   5  15      147.04      139.30     43.76 o 
  -6   5  15       11.71        6.10      7.19 o 
  -5   5  15        4.11       20.75      8.82 o 
  -4   5  15        0.03        8.21      6.28 o 
  -3   5  15       50.88       46.18      9.45 o 
  -2   5  15        0.81        9.93      7.05 o 
  -1   5  15        3.73        8.42      5.83 o 
   0   5  15       96.44       94.46     14.91 o 
   1   5  15      348.51      333.27     14.66 o 
   2   5  15      507.25      567.48     49.60 o 
   3   5  15       37.76       35.79     14.62 o 
   4   5  15       74.71       82.08     32.27 o 
   5   5  15       21.08       33.01     19.84 o 
  -7   6  15       11.50       31.33     15.97 o 
  -6   6  15       30.29       34.35     12.50 o 
  -5   6  15        0.59       10.66      7.65 o 
  -4   6  15       44.59       56.70     12.51 o 
  -3   6  15        1.29       11.37      9.71 o 
  -2   6  15       35.72       33.41      8.95 o 
  -1   6  15      227.95      255.45     19.43 o 
   0   6  15      100.45       84.29     11.38 o 
   1   6  15      930.30      982.63     30.22 o 
   2   6  15      208.52      183.55     29.96 o 
   3   6  15        2.62       13.80     12.86 o 
   4   6  15      105.92      143.35     30.34 o 
   5   6  15       12.08       17.79     17.25 o 
  -6   7  15        1.72       15.38     12.53 o 
  -5   7  15        0.05        7.92      8.73 o 
  -4   7  15       43.01       37.47      8.67 o 
  -3   7  15      195.07      217.80     32.16 o 
  -2   7  15        1.20        7.81      4.83 o 
  -1   7  15      292.59      345.66     27.04 o 
   0   7  15      915.49      942.51     21.58 o 
   1   7  15      269.39      256.07     32.75 o 
   2   7  15      683.88      713.40     21.42 o 
   3   7  15       12.77       20.63      8.47 o 
   4   7  15        6.16       16.98     19.73 o 
   5   7  15        6.78       26.96     11.30 o 
  -6   8  15        5.34       13.14     11.62 o 
  -5   8  15       47.33       39.01     12.98 o 
  -4   8  15       15.28        4.06      6.77 o 
  -3   8  15       12.02        9.07      4.73 o 
  -2   8  15      129.85      131.19     23.87 o 
  -1   8  15      258.03      264.97     20.44 o 
   0   8  15     1280.03     1425.19     28.50 o 
   1   8  15      265.91      237.25     34.86 o 
   2   8  15       22.99       46.18     14.17 o 
   3   8  15      230.58      256.90     54.96 o 
   4   8  15       35.02       32.87     15.18 o 
   5   8  15        3.70       10.41     13.77 o 
  -6   9  15       12.69       12.81      9.79 o 
  -5   9  15       22.85       18.65      8.15 o 
  -4   9  15       76.92       72.99     15.00 o 
  -3   9  15        4.30       19.29      6.29 o 
  -2   9  15       90.77       90.61     11.98 o 
  -1   9  15       68.27       71.60     12.94 o 
   0   9  15        0.45        9.03      7.96 o 
   1   9  15      668.29      722.98     31.35 o 
   2   9  15       72.73       74.05     17.48 o 
   3   9  15      583.25      717.02     27.98 o 
   4   9  15       74.88      102.40     26.64 o 
   5   9  15       16.90       28.91     12.66 o 
  -6  10  15       12.80       14.29      6.70 o 
  -5  10  15       18.24       22.99      9.06 o 
  -4  10  15      804.24      862.52     49.06 o 
  -3  10  15      446.67      471.02     19.22 o 
  -2  10  15      168.10      165.50     28.20 o 
  -1  10  15      215.03      271.03     21.72 o 
   0  10  15      241.01      220.13     30.06 o 
   1  10  15       27.85       28.45      7.62 o 
   2  10  15        4.04       -1.38     10.32 o 
   3  10  15        3.00       16.54     16.04 o 
   4  10  15       16.42       20.04      7.81 o 
   5  10  15      157.52      120.00     47.97 o 
  -6  11  15       12.03       26.53     12.55 o 
  -5  11  15      338.70      368.12     27.31 o 
  -4  11  15      342.06      352.77     41.96 o 
  -3  11  15     1158.49     1268.17     73.12 o 
  -2  11  15       17.30       16.99      6.20 o 
  -1  11  15       40.34       26.03     11.38 o 
   0  11  15       65.75       64.60     12.89 o 
   1  11  15       64.29       76.45     14.20 o 
   2  11  15        1.23        4.16     14.31 o 
   3  11  15       12.88       25.12     16.66 o 
   4  11  15      150.60      145.55     55.93 o 
  -5  12  15        0.54        2.51      7.08 o 
  -4  12  15      336.78      352.55     37.25 o 
  -3  12  15        1.79        5.83     10.88 o 
  -2  12  15      453.68      523.56     51.41 o 
  -1  12  15      484.06      623.63     23.63 o 
   0  12  15        4.83       12.46      6.51 o 
   1  12  15       16.96       24.01      9.19 o 
   2  12  15       19.80       19.84     13.23 o 
   3  12  15       44.31       37.08     11.66 o 
   4  12  15        1.73       -3.71      8.15 o 
  -5  13  15      127.68      116.29     29.72 o 
  -4  13  15       12.69       14.08      7.39 o 
  -3  13  15      193.21      134.58     31.68 o 
  -2  13  15       11.40       18.95     10.15 o 
  -1  13  15       89.34       93.89     13.13 o 
   0  13  15       52.42       35.30      8.65 o 
   1  13  15       50.70       32.75     12.99 o 
   2  13  15       71.05       71.52     18.26 o 
   3  13  15      191.75      202.32     60.32 o 
   4  13  15       12.25       20.87     15.72 o 
  -4  14  15      358.27      451.97     45.51 o 
  -3  14  15      226.32      219.80     52.68 o 
  -2  14  15       55.95       50.73     19.96 o 
  -1  14  15       32.46       12.46      9.16 o 
   0  14  15        3.23        9.79      7.89 o 
   1  14  15       25.17       14.98      8.45 o 
   2  14  15       31.72       28.83     11.80 o 
   3  14  15       11.18        9.72      6.45 o 
  -4  15  15        5.26       20.51      7.31 o 
  -3  15  15        0.88       -2.59     13.40 o 
  -2  15  15        2.47       21.25      9.57 o 
  -1  15  15       50.11       44.97     12.28 o 
   0  15  15       15.71       15.19      7.59 o 
   1  15  15        7.05       19.02     11.02 o 
   2  15  15       98.37      102.97     19.91 o 
   3  15  15        1.37       12.10      6.77 o 
  -3  16  15       12.10       18.40     11.58 o 
  -2  16  15       98.05       67.41     24.00 o 
  -1  16  15        0.31        9.63      4.11 o 
   0  16  15       71.45       43.59     14.45 o 
   1  16  15        5.92        9.78      8.71 o 
   2  16  15      207.56      162.05     47.39 o 
  -2  17  15       11.93       11.13     12.02 o 
  -1  17  15        8.07        8.19     11.64 o 
   0  17  15        6.22       13.72      6.24 o 
   1  17  15      101.91       89.86     20.92 o 
  -6   0  16      426.10      438.56    156.92 o 
  -4   0  16       33.27       21.22     11.22 o 
  -2   0  16       39.37       45.20     11.23 o 
   0   0  16      191.34      138.97     26.84 o 
   2   0  16       74.50       79.11     21.10 o 
   4   0  16     1025.46     1047.88     64.06 o 
  -6   1  16        2.58       11.89     15.59 o 
  -5   1  16        3.86        8.87      6.31 o 
  -4   1  16       28.97       41.84      9.27 o 
  -3   1  16      104.24      122.76     17.76 o 
  -2   1  16       33.16       28.87     10.73 o 
  -1   1  16       79.49       54.86     12.91 o 
   0   1  16       71.38       99.02     14.10 o 
   1   1  16      135.59      143.22     21.48 o 
   2   1  16       21.68       15.50     21.12 o 
   3   1  16      159.27      112.13     32.98 o 
   4   1  16       45.36       64.06     18.69 o 
   5   1  16       35.99       23.39     17.70 o 
  -6   2  16      203.63      178.65     39.17 o 
  -5   2  16        1.05        9.72      8.58 o 
  -4   2  16        0.17        5.31      5.86 o 
  -3   2  16        4.65       16.13      6.54 o 
  -2   2  16       18.52       20.71      9.53 o 
  -1   2  16       67.33       78.43     13.91 o 
   0   2  16       58.77       75.59     17.83 o 
   1   2  16        6.22        5.62      5.55 o 
   2   2  16      607.61      657.76     25.59 o 
   3   2  16       60.88       78.69     25.20 o 
   4   2  16       42.77       42.24     17.02 o 
   5   2  16        1.96        2.16     14.11 o 
  -6   3  16      121.10      108.99     34.56 o 
  -5   3  16       24.84       37.27     13.10 o 
  -4   3  16        0.57        3.46     10.59 o 
  -3   3  16       38.20       46.13      8.98 o 
  -2   3  16        5.65       12.73      7.10 o 
  -1   3  16      114.73      111.49     15.87 o 
   0   3  16      343.13      395.58     77.30 o 
   1   3  16        6.15        6.07      7.25 o 
   2   3  16       46.08       37.87     11.49 o 
   3   3  16       92.37       69.98     31.20 o 
   4   3  16      237.63      242.17     68.12 o 
   5   3  16       14.74       35.21     20.85 o 
  -6   4  16      515.81      568.30     36.33 o 
  -5   4  16      189.83      207.32     42.96 o 
  -4   4  16       46.91       42.91      8.11 o 
  -3   4  16      135.40      137.84     22.10 o 
  -2   4  16       59.92       45.33      8.80 o 
  -1   4  16        0.02       14.80      5.01 o 
   0   4  16      388.65      420.49     69.89 o 
   1   4  16      605.83      623.36     53.98 o 
   2   4  16      131.91       89.33     17.91 o 
   3   4  16       11.68       14.64     12.89 o 
   4   4  16       12.24        5.42     18.23 o 
   5   4  16      183.10      170.63     41.11 o 
  -6   5  16      250.98      200.12     60.59 o 
  -5   5  16        8.91       15.75      9.67 o 
  -4   5  16      109.46      107.28     22.44 o 
  -3   5  16      462.08      499.67     22.52 o 
  -2   5  16       89.37       77.10     12.35 o 
  -1   5  16      398.44      426.47     23.12 o 
   0   5  16      122.08      116.02     19.95 o 
   1   5  16     1355.72     1615.56     39.57 o 
   2   5  16        0.12       -2.51      8.28 o 
   3   5  16       48.98       49.98     13.21 o 
   4   5  16        4.00        5.01     15.70 o 
   5   5  16       12.17       17.80      8.98 o 
  -6   6  16       69.61       55.56     16.05 o 
  -5   6  16       69.88       72.77     18.56 o 
  -4   6  16        5.68       18.83      9.69 o 
  -3   6  16       12.54       11.05      6.36 o 
  -2   6  16        2.59       14.67      6.71 o 
  -1   6  16      182.02      198.81     30.40 o 
   0   6  16      412.95      405.83     14.49 o 
   1   6  16        4.88       11.95      5.48 o 
   2   6  16       17.13       15.91      8.05 o 
   3   6  16       27.51       33.10     15.65 o 
   4   6  16       12.09       -0.85     17.63 o 
   5   6  16       27.81       27.63     15.18 o 
  -6   7  16       19.33       20.31     10.74 o 
  -5   7  16       10.14        5.89     14.04 o 
  -4   7  16       35.89       39.67     10.55 o 
  -3   7  16      357.59      399.35     16.97 o 
  -2   7  16        7.09       15.30      7.24 o 
  -1   7  16      109.13      118.79     20.19 o 
   0   7  16       69.30       64.88      9.58 o 
   1   7  16      144.41      125.48     25.25 o 
   2   7  16        4.55        0.23      7.54 o 
   3   7  16        2.51       11.09      9.09 o 
   4   7  16        0.20       -2.34     10.01 o 
  -6   8  16      182.97      129.87     54.49 o 
  -5   8  16      143.22      106.91     32.76 o 
  -4   8  16        6.13        8.58      6.55 o 
  -3   8  16        7.96       18.19      6.27 o 
  -2   8  16       73.61       74.25     14.79 o 
  -1   8  16        0.12        8.12      6.14 o 
   0   8  16       85.19       93.65     12.97 o 
   1   8  16      273.51      250.15     23.44 o 
   2   8  16       66.98       42.45     11.74 o 
   3   8  16        0.62        9.38     11.63 o 
   4   8  16        1.10       23.26     10.29 o 
  -5   9  16        0.72       10.21     11.89 o 
  -4   9  16       35.16       27.33     11.12 o 
  -3   9  16       35.84       36.86     13.11 o 
  -2   9  16        0.57        8.71      5.97 o 
  -1   9  16      225.00      198.90     34.62 o 
   0   9  16       24.03       27.58      9.21 o 
   1   9  16       10.71       21.81     13.96 o 
   2   9  16      107.67       71.41     14.99 o 
   3   9  16       78.44       62.31     40.57 o 
   4   9  16        8.29       30.63     14.48 o 
  -5  10  16       14.44       12.67      7.09 o 
  -4  10  16      276.66      206.41     40.55 o 
  -3  10  16      126.05      124.48     23.62 o 
  -2  10  16       21.82       21.34      6.79 o 
  -1  10  16        0.99       15.47      7.01 o 
   0  10  16      126.75      113.55     22.91 o 
   1  10  16       13.21       21.30      6.92 o 
   2  10  16        4.10       17.15      7.51 o 
   3  10  16       20.69       25.50     11.30 o 
   4  10  16       69.80       88.89     42.25 o 
  -5  11  16       11.39       10.22      9.39 o 
  -4  11  16      458.30      450.63     42.18 o 
  -3  11  16       15.87        9.16     12.72 o 
  -2  11  16        0.38       26.86      8.44 o 
  -1  11  16        1.29        9.52      7.60 o 
   0  11  16       73.78       76.37     15.54 o 
   1  11  16        2.88        6.82      9.00 o 
   2  11  16      365.19      421.97     26.89 o 
   3  11  16        5.00       -3.77     16.28 o 
  -4  12  16       82.33       43.95     10.23 o 
  -3  12  16      124.56       92.81     23.41 o 
  -2  12  16        4.21        8.11      6.85 o 
  -1  12  16       19.11       14.64      5.85 o 
   0  12  16      109.20       95.71     22.93 o 
   1  12  16       15.06       20.47     10.98 o 
   2  12  16       52.53       37.90     14.32 o 
   3  12  16       77.19       64.13     16.55 o 
  -4  13  16        0.77       13.70      8.70 o 
  -3  13  16       16.83       15.05     10.18 o 
  -2  13  16      125.03      115.49     25.12 o 
  -1  13  16        2.86       10.55      6.65 o 
   0  13  16       74.81       69.37     19.47 o 
   1  13  16       54.12       50.50     16.58 o 
   2  13  16      131.06      107.61     36.07 o 
   3  13  16       30.36       25.37     11.81 o 
  -3  14  16        2.33        0.78      9.42 o 
  -2  14  16        0.01       11.28      7.68 o 
  -1  14  16       32.41       36.91      9.07 o 
   0  14  16        2.64        9.26      6.53 o 
   1  14  16      521.58      598.47     26.05 o 
   2  14  16      584.44      726.36     34.07 o 
  -3  15  16        1.37        2.66      9.13 o 
  -2  15  16        4.04       16.73      8.33 o 
  -1  15  16      163.84      111.50     24.51 o 
   0  15  16        0.14       14.62      8.25 o 
   1  15  16      275.12      409.09    101.57 o 
  -1  16  16        4.89        2.44      9.12 o 
   0  16  16       16.33        5.22      6.28 o 
  -5   0  17      172.05      166.13     78.37 o 
  -3   0  17      211.13      159.60     40.71 o 
  -1   0  17      356.59      347.39     43.59 o 
   1   0  17      179.11      135.32     43.41 o 
   3   0  17      989.77     1132.41    147.82 o 
  -6   1  17       32.37       31.51     15.64 o 
  -5   1  17        8.78       13.21      8.44 o 
  -4   1  17       14.41       25.15      9.46 o 
  -3   1  17      166.52      159.92     23.58 o 
  -2   1  17        0.00       12.44      5.94 o 
  -1   1  17       40.43       38.95      8.53 o 
   0   1  17      255.10      353.92     42.25 o 
   1   1  17       74.26       72.91     13.42 o 
   2   1  17        0.40        0.66     11.17 o 
   3   1  17        1.23        8.51     15.46 o 
   4   1  17       47.90       44.49     25.74 o 
  -6   2  17       16.55       30.28     13.47 o 
  -5   2  17        0.92        8.26      8.23 o 
  -4   2  17        4.98       10.56      8.35 o 
  -3   2  17      237.28      169.25     31.18 o 
  -2   2  17       29.48       22.50      6.45 o 
  -1   2  17       19.28       32.50      7.71 o 
   0   2  17       19.38       33.52      7.80 o 
   1   2  17       47.24       39.32      8.82 o 
   2   2  17        0.19       10.67     13.27 o 
   3   2  17        7.91       13.89     11.85 o 
   4   2  17        3.58       12.25     17.90 o 
  -6   3  17      360.84      352.69    107.00 o 
  -5   3  17      188.84      133.24     31.44 o 
  -4   3  17       38.82       43.51      9.82 o 
  -3   3  17       75.33       61.80     12.95 o 
  -2   3  17        5.47       11.23      7.99 o 
  -1   3  17        5.05       10.93      5.16 o 
   0   3  17        0.02        5.03      8.68 o 
   1   3  17        2.01        7.29      5.79 o 
   2   3  17        1.47       20.99     11.91 o 
   3   3  17        0.58       11.42      7.82 o 
   4   3  17       39.15       42.08     10.78 o 
  -6   4  17      294.81      207.28     66.59 o 
  -5   4  17       27.48       17.27      7.73 o 
  -4   4  17      196.73      168.62     31.92 o 
  -3   4  17        1.96       14.40      5.87 o 
  -2   4  17        5.57        4.79      6.39 o 
  -1   4  17       16.83       26.26      8.42 o 
   0   4  17      767.67      844.01     26.77 o 
   1   4  17       61.86       43.09     11.91 o 
   2   4  17        5.68       15.06      8.75 o 
   3   4  17       63.93       65.66     16.18 o 
   4   4  17       98.75       79.47     25.32 o 
  -5   5  17        1.89        9.91      9.33 o 
  -4   5  17      210.28      188.05     49.35 o 
  -3   5  17       29.06       32.05      7.96 o 
  -2   5  17       16.30       27.42      7.66 o 
  -1   5  17       31.76       32.26      8.37 o 
   0   5  17      258.38      194.98     46.20 o 
   1   5  17       20.85       30.34     11.48 o 
   2   5  17      372.28      393.16     67.71 o 
   3   5  17        5.77       31.02     16.52 o 
   4   5  17        6.12       23.49     13.61 o 
  -5   6  17      103.15       77.76     22.67 o 
  -4   6  17       11.98       19.95      7.86 o 
  -3   6  17       52.10       40.37     10.77 o 
  -2   6  17       18.85       23.52      9.03 o 
  -1   6  17       95.51       70.42     10.35 o 
   0   6  17       30.63       42.56      8.75 o 
   1   6  17       23.55       35.01     10.71 o 
   2   6  17      115.36       90.94     27.38 o 
   3   6  17        0.90       32.08     10.02 o 
   4   6  17       78.60       42.54     14.73 o 
  -5   7  17        3.19       12.51     10.08 o 
  -4   7  17      296.99      416.61     81.22 o 
  -3   7  17        0.36       16.07      5.79 o 
  -2   7  17        7.72        6.50      6.66 o 
  -1   7  17       62.65       84.25     14.62 o 
   0   7  17      309.35      370.20     52.50 o 
   1   7  17        2.58       14.48      8.36 o 
   2   7  17        9.08       -4.43     16.18 o 
   3   7  17      131.10       85.10     30.54 o 
   4   7  17       76.84       46.18     20.55 o 
  -5   8  17       28.93       26.10      8.98 o 
  -4   8  17        0.21        3.30      8.42 o 
  -3   8  17       14.47       13.17     10.53 o 
  -2   8  17       10.11        8.16      7.42 o 
  -1   8  17       41.71       29.56      8.04 o 
   0   8  17      242.94      309.64     38.50 o 
   1   8  17       65.35       62.10     16.85 o 
   2   8  17       64.76       66.53     29.89 o 
   3   8  17        0.14        3.78     11.19 o 
  -5   9  17       11.48       29.82     10.56 o 
  -4   9  17        8.82       33.35     14.86 o 
  -3   9  17        1.22       26.02     11.32 o 
  -2   9  17       69.35       40.15     11.08 o 
  -1   9  17       43.74       46.69     10.06 o 
   0   9  17        6.61       16.41      9.28 o 
   1   9  17        3.98       12.92      9.91 o 
   2   9  17       83.75      108.97     36.81 o 
   3   9  17      178.40      166.07     45.59 o 
  -4  10  17       77.20       65.41     18.46 o 
  -3  10  17        0.11       12.04      8.89 o 
  -2  10  17        6.98       12.05      7.50 o 
  -1  10  17       80.94       86.14     14.64 o 
   0  10  17      144.35      125.25     22.39 o 
   1  10  17       19.99       21.94     13.67 o 
   2  10  17       69.18       62.26     17.83 o 
   3  10  17       31.79       19.67     22.26 o 
  -4  11  17        0.28       10.37      6.92 o 
  -3  11  17       97.23       86.52     23.97 o 
  -2  11  17      112.20      111.54     23.35 o 
  -1  11  17      234.56      191.93     32.17 o 
   0  11  17        6.54       16.39      7.90 o 
   1  11  17       25.74       14.89     12.84 o 
   2  11  17      132.78       75.58     24.25 o 
  -3  12  17        0.18        7.65     15.12 o 
  -2  12  17        3.83        8.53      8.79 o 
  -1  12  17      155.74      125.00     28.58 o 
   0  12  17      100.26       79.57     19.51 o 
   1  12  17      162.60      115.90     36.79 o 
   2  12  17       71.86       99.77     25.26 o 
  -3  13  17       64.29       72.47     28.02 o 
  -2  13  17       75.16       45.16     19.68 o 
  -1  13  17       47.87       34.72     10.02 o 
   0  13  17        0.05       14.19      9.36 o 
   1  13  17       98.75       63.29     21.25 o 
  -1  14  17       45.68       27.91     10.72 o 
   0  14  17       19.88       25.35      9.82 o 
  -4   0  18        1.01       11.41     10.30 o 
  -2   0  18       31.68       19.17     30.78 o 
   0   0  18      679.14      639.62     33.73 o 
   2   0  18       41.27       28.11     18.23 o 
  -5   1  18        1.42       16.39     14.77 o 
  -4   1  18      200.12      156.59     40.19 o 
  -3   1  18      146.55      117.32     24.96 o 
  -2   1  18        6.85       13.36      6.19 o 
  -1   1  18        2.37       14.49      8.13 o 
   0   1  18      197.50      163.32     25.55 o 
   1   1  18       23.18       11.52      8.45 o 
   2   1  18       47.17       39.14     21.07 o 
   3   1  18      217.00      154.44     50.12 o 
  -5   2  18        2.22       15.88      6.13 o 
  -4   2  18      665.84      753.05     25.17 o 
  -3   2  18       25.36       14.15      8.02 o 
  -2   2  18       10.60       13.01      7.30 o 
  -1   2  18       84.38      100.36     14.05 o 
   0   2  18      288.27      272.15     44.54 o 
   1   2  18      186.34      168.81     31.93 o 
   2   2  18        4.46        8.39      9.33 o 
   3   2  18       10.19       39.75     16.73 o 
  -5   3  18        4.80        9.37      8.76 o 
  -4   3  18       33.58       22.50     11.21 o 
  -3   3  18       94.34       67.36     13.19 o 
  -2   3  18        3.22        9.46      5.88 o 
  -1   3  18        6.39       14.44      9.37 o 
   0   3  18        0.03       -8.25     10.06 o 
   1   3  18      298.06      243.27     74.12 o 
   2   3  18        1.49        8.06     10.03 o 
   3   3  18        6.74       32.77     15.41 o 
  -5   4  18      189.35      157.69     48.99 o 
  -4   4  18      171.06      163.28     62.99 o 
  -3   4  18      128.63      112.08     21.33 o 
  -2   4  18       74.08       76.66     14.50 o 
  -1   4  18       30.26       37.68     10.46 o 
   0   4  18       78.21       61.49     14.44 o 
   1   4  18       18.08       18.98     12.08 o 
   2   4  18       19.06       24.94     14.03 o 
   3   4  18      121.84      106.64     25.55 o 
  -4   5  18       19.92       13.58     10.42 o 
  -3   5  18       92.72       98.70     19.63 o 
  -2   5  18       45.62       51.89     12.47 o 
  -1   5  18      114.08      111.82     20.41 o 
   0   5  18       17.67       18.44      9.92 o 
   1   5  18       98.11       90.85     22.26 o 
   2   5  18       13.99        6.21     13.22 o 
   3   5  18       63.62       28.77     27.47 o 
  -4   6  18        0.81       -0.02      8.81 o 
  -3   6  18        1.17        5.95      8.95 o 
  -2   6  18       29.97       36.88     10.53 o 
  -1   6  18      276.32      335.12     35.40 o 
   0   6  18       87.21       64.18     18.19 o 
   1   6  18      224.52      178.55     44.60 o 
   2   6  18       36.35       21.81     11.32 o 
   3   6  18        0.04       25.30      9.96 o 
  -4   7  18       74.13       72.72     23.70 o 
  -3   7  18        0.44       24.84     10.29 o 
  -2   7  18      199.94      167.63     39.59 o 
  -1   7  18      215.92      173.85     40.07 o 
   0   7  18      112.18       89.88     23.95 o 
   1   7  18       90.03       60.45     27.43 o 
   2   7  18       42.37       45.40     21.43 o 
   3   7  18      125.08      121.34     47.85 o 
  -4   8  18        1.54       10.57     10.91 o 
  -3   8  18        4.83       15.69     10.69 o 
  -2   8  18      342.77      301.19     42.34 o 
  -1   8  18       55.62       64.80     13.38 o 
   0   8  18       20.35       17.29     11.24 o 
   1   8  18        9.34        3.61      8.78 o 
   2   8  18        0.61       14.16     10.27 o 
  -3   9  18      305.92      309.63     46.33 o 
  -2   9  18      125.59      116.96     27.25 o 
  -1   9  18       14.35       11.08      5.72 o 
   0   9  18        1.09       14.50      7.24 o 
   1   9  18       96.99       96.80     23.33 o 
   2   9  18       43.72       58.11     18.65 o 
  -3  10  18       61.01       50.65     17.19 o 
  -2  10  18       32.34       37.07     14.95 o 
  -1  10  18       19.10       21.98      9.32 o 
   0  10  18       29.75       45.25     13.37 o 
   1  10  18        9.67       13.03      5.91 o 
  -2  11  18       27.54       36.86     12.25 o 
  -1  11  18       98.99       75.16     17.79 o 
   0  11  18        0.17       12.23      7.84 o 
   1  11  18        5.48       -4.15      9.36 o 
  -1  12  18       27.81       21.27      6.08 o 
  -3   0  19      693.55      792.72     38.72 o 
  -1   0  19        8.70       23.52     13.01 o 
   1   0  19      128.36      121.50     78.20 o 
  -4   1  19       17.49       10.14      5.55 o 
  -3   1  19      105.37       91.21     19.77 o 
  -2   1  19       11.82       10.74      7.75 o 
  -1   1  19      232.68      239.35     40.36 o 
   0   1  19       80.21       92.61     26.46 o 
   1   1  19      159.79      153.60     53.64 o 
   2   1  19        5.85        5.94     10.71 o 
  -4   2  19        3.55       14.85      8.02 o 
  -3   2  19       55.85       55.42     13.28 o 
  -2   2  19        0.00       20.10      6.24 o 
  -1   2  19       68.84       96.24     19.45 o 
   0   2  19      595.59      647.13     90.65 o 
   1   2  19      305.45      369.22     78.52 o 
   2   2  19       39.01       29.10     13.79 o 
  -4   3  19       58.46       44.47     18.92 o 
  -3   3  19        2.76        6.00      8.39 o 
  -2   3  19      140.07      139.92     28.24 o 
  -1   3  19        2.45       16.10      8.58 o 
   0   3  19      612.89      643.10     22.55 o 
   1   3  19       90.76      109.63     32.99 o 
   2   3  19        8.53       17.18     15.98 o 
  -3   4  19        5.32        3.20      9.36 o 
  -2   4  19        0.00       12.28      7.80 o 
  -1   4  19      249.67      220.53     41.95 o 
   0   4  19      120.16      129.28     21.06 o 
   1   4  19      253.34      204.43     72.22 o 
   2   4  19        9.61       17.24     10.76 o 
  -3   5  19        5.44        9.24      7.03 o 
  -2   5  19      130.00       98.65     25.79 o 
  -1   5  19       48.07       22.20      7.94 o 
   0   5  19       22.85        7.33      9.28 o 
   1   5  19        0.06       14.38     12.26 o 
   2   5  19       74.39       84.85     28.34 o 
  -3   6  19       35.04       23.72      9.73 o 
  -2   6  19       58.02       49.69     14.94 o 
  -1   6  19        8.38       14.85      5.49 o 
   0   6  19       22.74       26.67     10.73 o 
   1   6  19        0.44       11.13     11.83 o 
  -2   7  19        2.36       20.27      7.07 o 
  -1   7  19      170.87      135.35     23.63 o 
   0   7  19       36.42       18.82     10.39 o 
   1   7  19        2.29        5.48      7.10 o 
  -2   8  19       69.44       53.77     14.04 o 
  -1   8  19       19.99       29.84      6.88 o 
   0   8  19      109.72       77.73     24.05 o 
  -1   9  19       74.75       49.40     14.55 o 
  -2   0  20       12.65       13.26     13.43 o 
   0   0  20      148.48      128.18     38.06 o 
  -2   1  20        0.48       16.26      6.81 o 
  -1   1  20       93.97       77.04     13.70 o 
   0   1  20      269.51      206.44     50.38 o 
  -2   2  20        0.39       16.44      6.73 o 
  -1   2  20        4.73       19.83      9.11 o 
   0   2  20      380.56      315.44     50.67 o 
  -1   3  20      154.14      104.27     26.64 o 
   0   3  20       18.24        4.53     11.64 o 
                                                 
